# Supplementary material for: Validation of the shortened version of the Canine Behavioral Assessment and Research Questionnaire (C-BARQ) using participants from the Dog Aging Project
Source: PLoS One. 2024 Apr 11;19(4):e0299973. doi: 10.1371/journal.pone.0299973 (PMC11008875; doi:10.1371/journal.pone.0299973)
Supplement: S1 Table — (CSV) [file pone.0299973.s001.csv]

Participant ID	hd12_1_db_e_before_walk	hd12_2_db_e_before_car	hd1_1_db_a_approach_walk	hd2_1_db_a_toy_family	hd2_2_db_a_food_approach_family	hd1_2_db_a_delivery	hd2_3_db_a_food_take_family	hd5_1_db_a_dog_approach	hd1_3_db_a_stranger_yard	hd5_2_db_a_dog_growled_at	hd7_1_db_a_food_familiar_dog	hd7_2_db_a_toy_familiar_dog	hd3_1_db_f_approach_stranger	hd4_1_db_f_noise	hd3_2_db_f_unfamiliar_touch	hd4_2_db_f_strange_objects	hd6_1_db_f_strange_dog	hd4_3_db_f_strange_situations	hd6_2_db_f_strange_dog_growl	hd13_1_db_f_nails_family	hd13_2_db_f_bath_family	hd8_1_db_s_agitation	hd8_2_db_s_bark	hd8_3_db_s_scratching	hd9_2_db_at_follow	hd9_1_db_at_sit_close	hd10_2_db_td_sit	hd10_3_db_td_stay	hd10_1_db_td_distracted	hd11_1_db_m_chase_bird	hd11_2_db_m_chase_squirrel	hd11_3_db_m_escape	hmisc_1_db_m_chew	hmisc_2_db_m_pull	hmisc_3_db_m_urine_object	hmisc_4_db_m_urine_alone	hmisc_5_db_m_defecate_alone	hd14_1_db_m_hyperactive	hd14_2_db_m_playful	hd14_3_db_m_active	hmisc_6_db_m_chase_tail	hmisc_7_db_m_bark	cd10_1_tra1	cd10_2_tra2	cd10_3_tra3	tra4	tra5	tra6	tra7
101	4	4	2	0	0	1	0	3	1	2	1	0	2	2	2	1	2	1	3	1	1	1	2	1	4	4	2	1	2	3	3	1	1	3	0	3	3	0	1	2	0	2	3	0	2	3	4	2	2
102	2	2	0	0	0		0	1	1	1			0	3	0	0	0	0		2	1	4	4	0	3	3	2	3	2	0		1	0	0	0	0	0	1	2	3	0	0	3	3	4	3	3	2	2
103	4	4	2	0	0	2	0	0	2	0	0	0	2	3	2	2	0	2	0	0	1	0	2	1	4	2	4	2	4	4	4	2	0	2	0	0	0	0	2	2	0	2	3	4	2	2	3	1	0
104	3	2	1	0	0	2	0	2	2	2			1	2	1	0	1	1	1	1	1	1	1	0	2	3	3	3	3	1	3	1	0	1	0	0	0	1	2	2	0	3	3	3	3	3	2	2	0
105	2	2	0	0	0	0	0	1	1	2			0	0	0	0	0	1	0	4	4	0	0	0	4	4	4	4	2	3	4	0	0	0	0	0	0	0	2	2	0	1	4	4	4	4	4	4	2
106	2	2	0	0	0	0	0	0	0	0	0	0	0	0	0	0	0	0	0	0	0	1	2	0	3	3	4	4	1	2	2	0	0	0	0	1	1	0	0		0	0	3	3	3	4	3	3	3
107	0	0	0	0	0	0	0	0	0	0	0	0	0	0	0		0	0	0	0	0	0	0	0	1	3	4	1	3	0	0	1	1	2	0	0	0	0	0	0	0	0	3	4	3	4	3	4	2
108	2	1	2	0	0	2	0	0	1	0	0	1	4	0	4	2	0	3	0	0	0	0	1	0	3	3	4	3	1	1	2	0	0	1	0	0	0	3	3	4	4	3	3	4	3	4	4	3	3
109	2	2	0	0	0	0	0	1	1	1			2	2	1	1	0	1	1	0	0	0	0	0	2	4	4	3	1	0	0	0	0	0	0	0	0	0	0	1	0	0	3	4	4	4	3	4	3
110	3	1	0	0	0	0	0	1	1	2	3	3	0	4	1	0	1	1	3	2	2	0	0	0	1	2	3	3	2	3	4	1	0	1	0	0	0	0	3	3	0	2	3	3	3	4	3	3	2
111	3	1	0	0	0	1	0	0	1	1			0	3	1	0	1	1	0	1	0	0	2	1	3	3	3	3	2	3	4	3	1	2	0	0	0	2	2	3	1	0	2	3	3	3	2	3	2
112	4	3	2	0	0	2	0	2	2	2			1	1	3	0	1	1	2	2	1	1	1	1	2	2	3	2	2	0	4	0	0	4	0	0	0	2	1	1	0	1	3	3	2	3	3		1
113	2	3	1	0	0	1	0	2	1	1	1	1	0	0	1	0	1	0	1	0	0	0	0	0	1	2	0	0	2	2	2	0	0	0	0	0	0	0	1	1	0	1	3	0	3	3	4	4	2
114	2	3	1	2	0	2	1	3	2	4		2	0	3	0	1	1	2	0	2	1	0	0	0	3	3	3	3	2	2	3	1	1	2	0	0	0	1	2	2	0	2	3	2	3	2	1	3	1
115	2	2	0	0	0	1	0	0	1	0	0	0	3	2	3	1	0	1	2	0	0	4	4	4	4	4	3	1	2	0	0	0	2	2	0	0	3	2	4	3	2	1	4	4	2	3	3	3	1
116	2	2	1	0	0	2	0	1	2	2	2	2	0	1	0	1	0	1	1	0	0	0	0	0	4	3	3	3	2	3	4	2	1	1	0	0	0	0	2	2	0	2	2	3	3	3	2	3	2
117	4	3	0	0	0	1	0	1	1	2			1	2	0	2	1	1	3	1	1	1	0	0	3	2	4	4	2	1	3	1	0	1	0	0	0	0	3	2	0	3	3	4	4	3	3	4	2
118	1	1	0	0	0	0	0	0	0	1			0	0	0	0	0	1	0	1	1	0	1	0	4	4	4	3	2	0	1	1	0	1	0	0	0	0	1	1	0	0	3	4	3	3	4	3	3
119	3	3	1	0	0	1	0	1	0	1			0	1	1	0	1	1	1	4	1	0	1	0	3	3	3	2	2	1	2	0	1	3	0	0	0	0	2	2	1	1	2	3	2	3	3	3	2
120	1	2	0	0	0	0	0	1	0	1			0	2	0	0	0	1	0	2	2	2	3	0	2	3	3	3	3	2	4	1	0	2	0	0	0	1	2	2	0	2		4	3	3	1	1	2
121	3	2	0	0	0	1	0	1	1	2	2	1	0	2	0	0	0	2	0	1	2	0	0	0	3	0	2	0	3	4	4	2	0	2	0	0	0	0	2	1	0	3	2	2	0	1	1	3	1
122	4	4	2	0	0	2	0	2	2	3	0	0	2	4	3	0	3	2	3	1	0	2	2	0	2	3	4	2	1	4	4	1	0	3	0	0	0	0	3	2	0	3	1	4	2	3	3	3	0
123	3	3	0	0	0	0	0	2	1	2	0	1	1	4	1	1	2	1	2	1	1	1	1	1	4	3	3	3	2	1	4	3	0	2	0	2	1	1	2	2	0	1	3	4	3	4	3	3	2
124	2	3	0	0	0	1	0	1	0	2			0	0	0	0	0	0	0	1	1	0	2	1	1	2	3	0	2	0	4	0	0	2	0	0	0	0	0	0	0	0	3	3		2		3	1
125	2	2	0	0	0	1	0	2	1	4	0	0	1	0	0	0	3	0	4	2	0	1	1	0	2	3	4	4	1	3	4	0	0	1	0	0	0	2	4	4	0	1	4	4	3	4	4	4	2
126	3	3	0	0	0	2	0	1	2	4	2	1	0	2	0	0	1	2	2	4	2	0	0	0	4	4	3	3	4	4	4	4	2	4	0	0	0	0	2	2	0	2	2	2	2	4	1	1	1
127	3	2	0	0	0	0	0	0	0	2	0	0	0	1	0	1	0	1	2	1	0	1	1	2	2	2	3	3	1	1	3	2	1	0	0	0	0	0	2	2	0	1	3	3	3	3	3	4	3
128	2	1	0	0	0	1	0	1	1	1			0	2	0	0	1	0	2	0	0		1	0	3	3	4	3	1	2	3	0	0	2	0	0	0	0	0	1	0	0	4	4	3	3	4	3	3
129	1	1	0	0	0	1	0	0	1	0	0	0	1	2	0	1	1	1	3	0	0	0	0	0	3	3	3	3	2	2	3	0	1	0	0	0	0	0	1	0	0	0	3	3	2	2	4	3	2
130	3	2	0	0	0	2	0	0	0	1		0	0	0	0	1	0	0	0	1	0	0	0	0	3	3	4	4	1	2	4	1	0	1	0	0	0	0	3	2	0	2	2	4	3	4	3	4	3
131	2	2	0	1	0	1	0	1	0	1			1	3	1	1	1	0	1	1	2	2	3	0	3	3	2	2	1	1	2	0	0	1	0	0	0	1	2	2	0	2	4	2	2	3	2	1	3
132	3	4	0	0	0	1	0	0	0	0	0	0	4	4	4	3	2	4	3	0	0	0	0	0	2	3	3	2	2	2	3	0	0	0	0	0	0	1	3	2	1	3	3	2	2	4	3	2	2
133	3	3	3	1	0	2	0	3	1	2			3	4	3	1	2	2	1	2	1	1	3	1	2	3	3	2	4	1	4	3	1	2	0	0	0	1	2	3	0	2	2	4	2	2	3	4	0
134	2	2	1	0	0	0	0	1	0	2	0	0	0	4	1	0	1	0	1	2	0	0	0	0	1	3	3	1	3	2	4	2	3	2	0	0	1	0	1	1	0	0	2	3		2	3	3	0
135	2	1	0	0	0	0	0	0	0	0	0	0	0	1	0	0	0	1	0	0	0	0	1	0	1	2	3	2	2	0	0	1	1	2	0	3	0	0	2	1	1	0	2	3	2	4	3	0	3
136	2	2	0	0	0	0	0	0	2	1			0	3	0	2	0	3	1	2	2	2	1	0	2	2	4	2	1	2	4	3	0	0	0	0	0	1	2	1	0	3	2	3	2	3	3	3	1
137	3	2	0	0	0	1	0	3	2	4	0	1	0	1	0	1	4	1	4	0	0	0	0	0	4	3	3	2	2	1	2	3	0	1	0	0	0	1	3	3	0	3	2	3	3	2	2	3	0
138	2	3	1	0	0	1		1	1	1	0	0	2	4	1	2	1	3	2	3	1	2	2	0	1	2	3	3	3	4	4	1	0	1	0	0	0	1	1	1	0	1	3	3	3	2	4	2	0
139	2	2	0	0	0	0	0	0	0	1			0	0	0	0	0	0	1	1	0	0	0	0	1	1	4	3	2	0	1	0	1	1	0	0	0	0	1	0	0	1	3	4	3	3	4	2	2
140	2	3	0	0	0	1	0	1	1	2	0	0	0	2	0	0	1	1	1	2	0	0	0	0	4	4	3	3	1	0	3	3	1	2	0	0	0	1	0	2	0	2	3	3	3	3		3	2
141	3	3	0	1	0	0	0	2	1	1	0	1	0	2	0	1	1	1	1	2	0	1		1	3	3	3	3	1	0	2	2	1	1	0	0	0	0	2	1	1	0	2	3	1	2	1	1	1
142	3	4	1	1	0	4	0	4	1	4			0	1	0	1	0	1	0	0	1	0	0	0	1	3	4	3	3	4	4	3	0	1	0	0	0	2	1	2	0	3	2	4	3	2	0	3	1
143	0	0	0	0	0	0	0	0	0	0	0	0	0	0	0	0	0	0	0	0	0	0	0	0	1	1	4	4	0	0	0	0	0	0	0	0		0	2	2	0	0	2	4	2	4	4	4	4
144	3	3	0	0	0	0	0	1	0	2			0	1	0	0	1	0	2	2	1	0	0	0	3	3	4	3	2	4	4	0	0	1	0	0	0	0	0	1	0	0	3	4	3	3	3	3	2
145	3	4	0	0	0		0	1	2	3			1	0	0	0	1	2	3		2	0	0	0	1	0	1	1	3	1	3	2	1	1	0	0	0	0	2	1	0	0		1	3				2
146	3	2	3	1	0	4	0	4	4	3	0	1	1	3	1	1	1	1	2	0	0	1	1	0	2	4	3	3	2	1	3	1	0	1	1	0	0	1	2	1	0	2	3	4	3	3	3	2	2
147	1	1	0	0	0	1	0	1	1	2	0	0	0	0	0	0	0	2	0	0	0	0	0	0	4	4	2	2	3	0	3	3	1	1	0	0	0	0	1	1	0	0	2	2	2	2	2	3	1
148	2	2	0	0	0	0	0	0	0	0			2	4	2	1	2	1	4	1	1	1	1	0	4	4	3	2	3	3	3	0	0	2	0	1	0	1	2	1	0	0	3	2	2	3	3	1	2
149	2	2	0	0	0	0	0	3	0	3	3	0	0	0	0	0	2	1	2		0	0	0	0	4	4	0	0	4	0	4	0	0	2	0	0	0	0	3	2	0	0					3	3	2
150	4	1	1	0	0	1	0	2	2	2		0	0	2	0	0	1	0	0	1	1	0	0	0	4	3	3	3	3	4	4	2	0	3	0	0	0	2	3	4	0	3	3	3	3	3	2	3	2
151	0	2	0	0	0	2	0	1	1	2			0	4	0	1	1	1	2	0	1	2	2	0	3	3	3	2	1	2	4	1	0	1	0	0	0	0	1	2	0	4	2	3	3	2	1	3	2
152	4	4	0	1	0	2	0	3	0	1	2		2	0	2	3	4	2	4	2	2	4	0	0	4	4	3	2	2	3	4	0	0	4	0	1	1	4	3	3	0	0	4	3	3	3	4	2	1
153	2	3	0	1	0	1	0	0	3	0	0	0	0	0	0	1	1	0	0	0	0	0	1	0	3	3	3	2	3	4	4	2	0	0	2	0	0	0	2	3	1	3	3	3	2	4	3	3	0
154	2	4	1	1	0	3	1	2	0	2	0	0	1	2	2	0	0	1	0	1	1	0	1	0	3	3	3	2	2	1	2	0	1	1	0	0	0	0	2	2	2	2	3	3	3	4	3	3	2
155	2	2	0	0	0	0	0	1	0	3			0	1	0	1	1	1	2	1	1	0	0	0	2	4	3	2	2	2	3	0	0	3	0	0	0	0	1	1	2	1	3	3	3	3	3	3	3
156	3	3	0	0	0	0	0	0	0	0	0	0	3	1	3	1	3	1	4	1	0	0	2	0	4	4	3	2	1	1	3	0	1	1	0	0	0	0	2	1	0	2	3	3	3	4	4	4	2
157	2	2	0	0	0	1	0	1	1	2			1	1	1	0	1	1	1	0	0	0	0	0	3	1	4	4	1	0	4	2	0	1	0	0	0	0	1	1	0	1	4	4	3	4	1	3	2
158	2	2	0	0	0	0	0	1	0	1			0	0	0	0	1	0	1	0	1	3	3	3	4	4	3	2	4	2	3	2	4	4	0	0	0	1	3	3	0	3	2	1	1	4	1		2
159	1	2	0	0	0	0	0	1	0	1			1	4	2	0	1	4	1	0	0	1	1	0	4	4	3	2	1	1	3	1	1	2	1	0	0	0	1	1	0	0	4	3	2	4	4	3	3
160	3	3	2	0	1	2	1	2	2	2	0	0	2	2	1	1	2	2	2	1	1	0	2	1	3	3	1	1	3	3	3	2	2	2	1	1	1	1	3	2	2	3	2	2	2	2	2	2	1
161	2	2	0	0	0	1	0	0	1	2	2	1	1	0	1	0	0	1	2	3	1	0	0	0	4	4	2	1	3	4	4	4	1	1	0	0	0	3	4	4	2	4	3	2	2	2	0	1	0
162	3	2	4	1	0	1	0	2	0	3	1	2	2	4	4	0	2	1	4	4	4	0	0	0	0	0	4	0	4	4	4	1	1	0	0	0	1	0	3	2	0	1	1	4	1	3	3	4	1
163	3	3	0	0	0	0	0	1	0	1	0	0	1	4	1	0	1	0		0	0	0	2	0	3	3	3	2	1	3	4	0	0	0	0	0	0	0	2	2	0	3	2	3	2	3			2
164	0	2	0	0	0	0	0	1	0	2			0	0	0	2	2	2	2	0	2	0	0	0	2	3	4	4	3	0	2	1	1	1	0	1	0	0	2	2	0	1	3	4	4	3	3	3	2
165	1	3	0	0	0	1	0	0	1	1			1	1	1	1	2	2	2	3	3	0	1	0	3	4	3	2	2	1	3	0	0	1	0	0	0	0	2	1	0	3	2	4	3	4	4	4	2
166	0	2	0	0	0	0	0	0	0	0	0	0	0	0	0	0	0	0	0	4	4	0	2	0	4	3	0	0	2	0	0	3	0	0	0	3	3	0	0	0	0	0	2	1	0	4	3	1	3
167	2	2	2	0	0	4	0	3	2	4	0	0	2	2	3	2	4	2	4	2	1	2	3	3	4	3	3	3	3	4	4	1	1	2	0	0	0	1	2	2	0	0	3	2	3	3	0	2	1
168	2	2	1	0	0	1	0	3	1	4			1	3	1	2	3	3	3	1	1	1	0	0	4	3	3	3	2	3	4	1	0	2	0	0	0	0	0	0	0	0	3	3	3	3	3	3	0
169	4	3	1	0	0	2	0	3	2	3	0	0	0	1	0	0	0	0	0	1	1	0	0	0	0	0	3	2	1	0	2	0	0	3	0	0	0	0	0	0	0	0	1	4	3	4	4	2	1
170	2	2	0	0	0	0	0	0	0	0	0	0	0	0	0	0	0	0	0	0	0	0	0	0	0	2	3	3	2	0	3	0	0	0	0	0	0	0	1	0	0	1	4	3	3	3	4	3	3
171	3	1	0	0	0	0	0	0	0	0	0	0	0	0	0	0	0	0	0	2	1	0	1	2	2	2	3	2	3	0	3	0	3	2	0	0	0	1	3	3	0	2	3	3	1	4	1	2	2
172	2	3	1	0	0	1	0	0	1	2	0	0	1	0	2	0	1	1	1	4	2	1	1	1	2	3	3	3	2	2	4	1	0	1	0	1	1	0	2	1	0	1	3	3	3	2	3	3	2
173	2	0	0	0	0	0	0	0	0	0	0	0	0	0	1	0	0	1	1	3	0	2	2	0	3	2	3	3	2	2	4	1	0	0	0	0	0	0	0	0	0	3	3		3	3	4		2
174	2	2	0	0	0	1	0	1	2	2	0	0	0	0	0	1	0	1	0	0	0	0	0	0	4	3	3	1	3	3	3	0	0	3	0	0	1	0	3	2	0	1	3	3	1	4	3	3	1
175	4	4	0	0	0	2	0	0	1	1	0	0	0	0	0	0	1	0	1	0	0	0	0	0	1	2	3	2	4	1	4	4	0	3	0	0	0	2	3	2	1	2	2	3	2	2	0	2	0
176	2	3	0	0	0	2	0	1	2	3	3	2	1	2	0	0	0	1	1	2	2	1	2	0	2	3	3	1	3	4	4	3	1	3	0	0	0	1	2	2	0	0	2	3	0	3	3	3	2
177	3	3	0	1	0	0	0	0	0	0	0	0	1	0	1	0	0	1	1	2	1	0	2	0	3	2	2	2	1	1	1	4	0	1	0	3	3	2	1	1	0	4	3	1	3	3	3		2
178	2	2	0	0	0	1	0	1	1	1	1	0	1	2	1	0	2	2	3	4	4	0	0	0	2	1	4	4	2	2	4	0	0	0	0	0	0	1	1	2	0	2	2	4	4	4	2	4	2
179	2	2	0	0	0	1	0	0	1	0	0	0	0	4	0	2	0	1	1	0	0	2	0	0	2	2	4	4	2	4	4	2	1	2	0	0	0	0	1	0	1	0	4	4	4	4	4	3	2
180	3	2	1	0	0	0	0	0	2	2	1	1	4	2	4	2	1	2	2	1	1	1	2	0	3	3	4	4	3	0	2	0	1	3	0	0	0	0	2	1	0	3	1	4	3	4		3	2
181	3	3	0	0	0	0	0	2	0	4	0	0	3	1	1	0	3	1	4	0	0	0	0	0	4	4	4	4	1	0	1	0	0	4	0	0	0	0	1	4	0	2	4	4	3	4	4	2	3
182	1	2	0	0	0	0	0	0	0	0	0	0	0	1	0	1	2	0	3	1	0	0	0	0	4	4	4	3	2	4	4	1	0	0	0	0	0	0	2	2	2	0	3	3	4	4	4	3	3
183	2	2	0	0	0	1	0	1	0	1	0	0	2	2	2	1	1	3	0	3	2	0	0	0	4	4	2	0	4	4	4	0	0	4	0	0	0	0	3	2	2	0	2	2	2	4	1	1	2
184	1	1	0	0	0	1		1	2	3			0	2	0	0	0		1		1	0	2	0	4	3	2	2	4	2	4	2	0	0	0	0	0	0	1	1	0	1	2	2	2	3	1	1	1
185	1	2	0	0	0	0	0	1	0	2			0	0	1	0	1	0	1	0	0	0	0	0	3	3	3	2	2	0	1	0	1	3	0	0	0	0	2	0	0	0
186	1	2	0	0	1	1	1	0	1	1	1	1	1	1	0	1	1	0	1		0	0	3	0	4	3	0	0	2	0	0	2	1	0	0	0	0	0	1	1	0	1	2	0	0	4	2	2	2
187	2	3	0	0	0	0	0	0	0	0	2	2	0	2	0	0	0	0	0	2	2	0	0	0	2	3	2	2	3	0	3	2	0	1	0	0	0	0	0	0	0	2	3	2	3	1	1		3
188	3	3	1	0	0	2	0	2	2	3			1	1	2	1	1	1	1		0	2	2	0	2	2	2	1	4	1	2	2	0	1	0	0	0	1	2	2	0	2	1	2	1	3	1	2	1
189	2	3	1	0	0	2	0	1	2	3	0	0	2	4	2	0	2	2	2	4	4	0	4	1	4	3	4	4	2	2	4	1	0	2	0	0	0	0	2	0	0	4	4	4	3	4	4	3	1
190	2	3	0	0	0	1	0	1	1	0			0	3	0	1	2	2	4	3	3	4	2	3	4	3	3	1	3	3	4	2	3	1	0	0	0	2	3	3	2	2	1	2	1	3	4	4	0
191	1	1	0	0	0	0	0	0	0	0	1	0	0	0	0	0	1	0	1	3	3	0	1	1	2	3	0	1	3	4	4	4	1	2	0	0	0	0	1	2	0	0	2	0	0	3	2		1
192	4	4	0	2	1	1	3	1	0	3	1	1	0	0	1	0	2	1	3	2	1	2	2	0	4	4	2	2	4	0	0	1	1	2	0	1	1	1	2	3	0	3	3	2	1	1	3	3	2
193	4	3	1	0	0	1	0	2	1	4			3	3	2	1	1	2	0	4	3	0	2	0	4	4	3	3	4	4	4	0	0	3	0	0	0	2	3	3	4	4	2	2	2	3	1	3	0
194	0	0		0	0	2	0	1	0	2			0	3	0	0	1	1	1	0	3		0	0	0	0	4	4	3	1	1	1	0	0	0	0	0	0	0	0	0	0	3	4	3	3	4	4	3
195	1	1	0	0	0	0	0	0	1	0			0	0	0	0	0	1	0	0	1	0	0	0	3	4	4	3	4	0	0	1	0	2	0	0	0	0	2	3	0	1	2	3	3	2	3	3	2
196	1	3	0	0	2	1	2	3	2	2	0	0	0	4	0	2	2	2	4	4	1	0	0	1	2	2	2	2	3	2	4	2	0	0	4	3		0	2	0	0	1	2	1	2	3	3	0	1
197	2	3	1	1	0	1	0	1	1	1	0	1	0	0	0	0	1	1	1	0	2	0	0	0	3	2	3	1	2	0	2	2	0	2	0	0	0	0	0	0	0	0	2	2	0	2	3	3	3
198	2	2	0	1	0	0	0	1	1	2	1	1	0	1	0	0	1	1	2	4	1	1	0	0	4	4	3	4	2	1	3	0	1	2	0	0	0	1	2	2	0	0	4	4	3	4	4	3	2
199	2	0	0	0	0	0	0	0	0	0	0	0	0	0	0	0	0	0	0	1	1	1	0	0	3	3	4	3	2	2	4	1	0	2	0	0	0	0	3	3	0	0	3	4	3	3	4	4	2
200	2	2	0	0	0	2	0	2	2	2	4	1	0	3	0	1	2	3	3		1	0	0	0	3	2	3	3	2	2	3	4	1	1	0	2	2	0	1	1	0	1	3	3	2	3	3	2	2
201	1	3	1	0	0	1	0	1	1	2			1	2	1	0	1	0	2	1	2	1	1	0	2	3	3	3	1	1	2	0	0	1	0	0	0	1	0	2	0	1	3	4	3	3	2	2	2
202	2	3	0	0	0	2	0	4	2	4	2	1	1	1	0	2	4	1	4	1	1	0	0	0	3	3	3	3	1	3	3	1	0	1	0	0	0	0	3	2	0	1	3	2	3	4	2	1	1
203	1	0	0	0	0	0	0	1	0	1			0	1	0	0	1	1	1	2	0	0	0	0	2	2	3	3	1	1	1	0	1	1	0	0	0	0	2	1	1	0	4	3	3	3	4	4	3
204	3	2	0	0	0	0	0	0	0		0	0	0	0	0	0	0	0	1	0	0	0	1	0	3	4	4	4	1	1	1	0	0	1	0	0	0	0	3	3	1	0	4	4	4	3	4	2	3
205	1	0	0	0	0	0	0	0	0	0		0	0	0	0	0	0	1	1	0	2	0	0	0	4	3	3	3	4	0	3	0	0	2	0	0	1	0	2	2	0	0	4	2	3	3	4		1
206	1	1	0	0	0	0	0	1	1	1	2	3	2	0	2	0	1	1	1	0	0	0	0	1	3	3	4	3	1	4	4	0	2	1	0	1	1	1	3	3	0	1	3	4	3	4	4	3	3
207	2	1	0	0	0	0	0	1	0	2	1	1	0	1	0	1	1	1	2	1	1	0	1	0	3	3	3	2	2	4	4	1	1	1	0	0	0	1	3	3	0	2	3	2	2	3	3	3	2
208	2	2	0	0	0	0	0	0	1	1	1	1	0	0	0	0	1	0	1	0	0	0	1	0	2	2	3	2	2	2	2	1	1	1	0	0	0	1	2	2	1	1	3	4	3	2	3	2	2
209	3	2	1	1	0	1	0	2	1	2			1	2	1	1	2	1	2	1	0	1	2	0	3	2	3	2	2	0	1	1	0	2	0	0	0	1	2	2	0	4	2	2	2	2	1	3	2
210	1	0	2	0	0	2	0	2	2	3			0	2	0	0	0	0	2	2	1	1	2	0	3	1	2	1	2	0	3	1	2	0	0	0	0	2	1	1	0	2	2	1	1	3	2		1
211	1	1	0	0	0	0	0	2	2	3	0	1	1	4	3	1	4	2	4	1	1	2	1	0	3	1	1	2	2	2	2	3	0	2	2	2	2	0	0	2	2	4	3	1	1	1	4	3	0
212	2	0	0	0	0	1	0	0	0	0	1	1	0	1	0	0	1	0	2	1	0	3	3	0	2	2	3	3	1	2	4	0	0	3	0	0	0	0	2	2	0	1	3	3	3	4	3	3	2
213	2	2	1	0	0		0	4		4			1	2	2	1	0		0	0	1	4	3	2	3	3	2	0	4	0	0	4	1	3	0	4	1	2	2	2	0	0	1	2	1	2	0	2	2
214	3	3	0	0	0	0	0	0	2	0	0	0	0	0	0	0	0	0	0	0	0	0	0	0	4	4	4	4	1	4	4	4	0	0	2	1	0	0	1	1	0	2	4	4	4	4	4	4	3
215	3	3	0	0	0	0	0	0	0	0	0	0	2	0	2	0	1	0	1	4	0	3	1	0	3	3	3	1	2	2	4	0	1	1	0	0	0	0	3	1	0	0	3	3		4	3	3	2
216	2	2	0	0	0	2	0	0	1	0			2	3	2	1	1	1	3	1	1	0	0	0	3	3	3	3	1	3	3	0	0	1	0	0	0	0	2	1	0	0	4	3	4	4	4	2	3
217	2	2	4	0	0	2	0	0	2	0	0	0	0	0	0	0	0	0	0	0	0	0	0	0	0	2	4	4	0	1	3	0	0	2	0	0	0	0	0	0	0	0	4	2	4	4	0	3	2
218	2	2	0	0	0	0	0	0	0		0	0	0	2	0	2	0	0	1	0	0	0	0	0	4	3	3	3	2	4	4	2	2	3	0	0	0	0	2	2	1	0	2	3	2	4	3	3	1
219	3	2	0	0	0	2	0	1	2	2	1	1	1	0	1	1	1	1	1	1	0	0	2	0	1	1	3	3	2	4	4	2	1	1	0	0	0	1	3	4	0	2	3	4	3	4	1	4	2
220	2	2	0	0	0	0	0	1	0	2			0	3	0	0	1	0	3	0	1	0	0	0	4	2	3	3	2	3	3	0	0	2	0	0	0	2	2	2	1	2	3	3	3	3		3	2
221	2	1	0	0	0	0	0	1	0	2	0	0	0	2	0	0	0	0	0	0	0	0	0	0	3	3	3	3	2	4	4	0	2	1	0	0	0	0	2	3	2	0	4	4	4	4	3	4	3
222	3	3	0	0	0	1	0	0	0	1			0	3	0	1	1	0	1	0	1	0	0	0	4	4	3	2	4	3	3	0	1	2	0	0	0	0	4	2	2	0	3	3	3	3	4	2	0
223	2	2	0	0	0	2	0	0	2	0			2	2	0	3	2	3	2	4	4	2	2	0	4	4	3	3	1	0	1	0	1	2	0	0	0	0	1	0	0	2	3	3	3	4	4	2	2
224	2	2	0	0	0	0	0	0	0	0	4		0	0	0	0	0	1	1	1	1	0	2	0	4	3	2	1	3	1	1	3	0	2	0	0	0	0	1	0	1	1	0	2	1	3	3	0	2
225	2	3	0	1	0	2	0	1	0	3			0	4	0	3	2	1	1	4	1	2	3	1	4	3	3	2	3	2	4	0	2	1	0	0	0	1	2	2	0	3	3	3	2	3	2	2	1
226	2	2	1	0	0	1	0	0	1	1			3	2	3	3	1	3	4	4	2	0	0	0	3	3	4	3	2	2	4	1	1	1	0	0	0	0	2	2	0	2	3	4	4	4	4	4	2
227	3	2	2	1	0	1	0	2	0	2			0	3	2	2	1	2	2	4	1	0	2	0	3	3	3	2	3	3	3	1	0	1	0	0	0	0	2	1	1	1	3	3	3	3	3	2	1
228	4	4	1	0	0	1	0	1	1	2	3	3	0	3	0	0	1	0	1	3	2	2	0	0	3	2	3	3	1	2	3	1	1		1	0	0	2	2	2	0	1	3	3	3	3	2	3	3
229	3	1	0	0		0	0	2	0	2	0	0	0	0	0	0	0	0	0	0	0	0	0	0	3	3	4	3	1	3	4	0	0	1	0	0	0	0	2	2	0	0	3	3	3	3	3	3	2
230	2	2	0	0	0	1	0	1	1	2	2	1	0	0	0	0	0	0	1	2	0	1	2	0	4	4	3	3	2	1	1	0	0	2	0	0	0	0	2	2	0	1	4	4	3	4	3	2	2
231	1	1	0	0	0	0	0	0	0	0			0	0	0	0	0	0	0	2		0	2	0	2	2	4	3	3	0	4	3	0	2	0	1	0	0	0	0	0	3	2	3	3	3	4		2
232	2	2	0	0	0	0	0	0	2	0	0	0	2	2	2	0	0	2	0	4	0	0	0	0	2	2	1	0	3	2	2	0	1	0	0	0	0	0	3	2	0	4	1	1	1	2	3	3	1
233	1	0	0	0	0	0	0	0	0	1	0	0	0	1	0		0	1	1	2	1	2	1	0	4	4	3	2	2	3	4	1	1	1	0	0	0	1	3	3	0	1	2	3	3	3	3	3	2
234	4	2	2	1	0	2	0	3	2	3	0	0	1	3	1	1	1	1	2	1	1	0	1	0	1	3	4	2	2	2	1	1	1	1	0	0	0	1	3	2	2	2	3	4	3	3	4	4	2
235		2		0	0	1	0		2	1	2	1	0	4	0	0	0	2		2	1	2	0	0	2	1	1	1	1	2	3		2	0	0	0	0	0	0	2	0	1	1	0	3	3	4	3	2
236	0	2	0	0	0	0	0	2	0	3			0	0	0	0	2	0	2	2	0	0	0	0	2	0	0	0	4	3	3	2	2	1	0	0	0	0	2	1	0	0	3	0	0	2	3	1	0
237	3	3	0	0	0	0	0	1	1	2	0	0	0	2	0	0	0	1	1	0	0	0	1	0	3	3	3	3	2	2	3	2	1	2	3	1	0	0	3	2	0	3	2	4	3	4	3	3	2
238	1	3	0	0	0	0	0	0	0	0	0	0	0	0	0	0	0	0	0	0	0	0	0	0	3	3	1	2	2	2	2	2	0	0	0	0	0	0	2	1	0	0	1	3	2	4	3	2	1
239	0	0	0	0	0	2	0	1	2	2	0	0	0	4	0	0	1	0	1	0	1	2		0	3	0	3	2	2	2	4	0	1	1	0	0	0	0	0	0	0	3	3	3	2	4	3	2	2
240	2	2	0	0	0	2	0	1	2	2	1	1	0	2	0	0	1	0	1	0	0	0	1	0	3	4	3	2	1	4	4	4	0	4	0	0	0	1	2	2	0	4	1	4	3	3	4	3	2
241	2	3	0	0	0	0	0	1	0	2	0	1	3	2	2	1	3	2	4	1	1	0	2	0	3	3	3	1	4	1	4	1	2	1	0	0	0	0	3	1	0	1	1	3	2	3	1	3	2
242	4	4	0	0	0	0	0	2	0	4		0	0	4	0	1	2	1	4	0	1	0	0	0	4	4	3	2	1	1	2	0	0	3	0	0	0	1	2	1	2	0	3	3	2	4		2	0
243	2	4	0	0	1	2	1	0	2	2		1	1	1	4	0	1	4	1	3	2	4	3	0	4	4	3	1	3	0	0	2	0	0	2	2	1	4	1	1	0	2	2	1	1	1	3	3	1
244	3	3	0	0	0	0	0	1	0	2	1	1	0	1	0	0	1	1	2	1	1	0	0	0	1	2	4	4	3	3	4	1	1	0	0	0	0	0	3	2	0	1	3	4	4	3	3	4	1
245	3	3	0	1	0	0	0	0	0	0	0	1	1	1	1	1	0	2	1	1	0	0	0	0	4	4	0	1	3	1	2	2	0	1	0	0	0	0	2	2	0	1	2	0	1	3	3	2	2
246	2	2	0	1	0	1	0	1	1	1	1	1	0	0	0	0	0	0	0	0	0	0	0	0	0	0	4	4	4	1	1	0	0	1	0	0	0	0	1	0	0	0	2	4	3	1	1	3	0
247	2	3	0	0	0	2	0	0	2	2			1	1	0	0	0	2	2	0	0	0	0	0	0	2	3	1	3	0	3	0	1	2	0	0	0	0	2	2	0	1	2	3	0	3	2	2	1
248	2	1	1	0	0	2	0	3	2	4			0	0	0	0	1	1	0	0	0	0	0	0	0	0	0	3	3	4	4	0	0	3	0	0	0	0	3	3	0	1	3	0	3	4	3	3	1
249	2	2	0	0	0	1	0	1	1	1			0	3	0	0	1	0	2	1	0	0	1	0	4	2	4	4	2	4	4	1	0	1	0	0	0	0	1	2	0	1	3	4	4	3	4	3	2
250	2	2	0	0	0	0	0	0	0	0	0	0	0	1	0	0	0	1	1	2	1	1	1	0	2	2	3	1	3	0	2	0	0	0	0	2	2	0	1	0	0	1	2	3	2	3	3		2
251	0	1	0	0	0	0	0	3	0	4			0	0	0	0	0	0	0	0	0	0	0	0	2	2	2	1	3	4	4	2	2	2	0	0	0	0	1	0	0	0	1	3	2	2	3	4	2
252	2	2	1	0	0	1	0	3	1	3			1	4	0	0	0	2		0		3	1	0	3	3	3	3	2	1	4	1	1	1	0	0	0	2	2	2	0	1	3	3	3	3	3	3	2
253	3	0	0	0	0	0	0	2	0	3			0	3	0	0	3	0	3			2	3	0	3	3	3	3	2	0	4	2	0	2	0	0	0	2	3	2	0	3	1	2	2	4		3	0
254	3	1	0		0	1	0	1	1	1	0		0	2	0	0	1	2	2		0	0	0	0	0	0	3	0	4	2	2	1	1	3	0			2	2	2	0	1	2	3	0	2	2		1
255	3	2	2	1	0	0	0	2	1	2	1	1	0	0	2	0	0	0	0	2	1	3	2	0	3	3	2	1	2	1	2	0	0	0	0	0	0	2	0	2	0	2	3	0	1	3	1	1	3
256	2	2	0	0	0	2	0	0	2	0	0	0	0	0	0	0	0	0	0	0	0	0	0	0	3	3	4	3	3	2	2	0	2	1	0	0	0	0	2	2	0	1	3	4	4	3	2	4	3
257	2	0	3	1	1	3	1	3	2	2			2	0	3	0	3	0	3	2	2	1	1	0	3	3	3	2	2	2	3	1	1	1	0	0	0	1	2	2	0	3	2	3	1	2	2	3	1
258	1	1	0	0	0	0	0	0	0	1	0	1	0	0	0	0	0	0	0	1	0	0	0	0	2	2	3	3	2	1	4	0	0	1	0	0	0	0	0	1	0	0	3	3	4	3	4	3	2
259	4	4	2	0	0	3	0	1	2	2	0	0	3	0	4	0	1	1	1	0	0	0	0	0	3	3	3	3	2	2	2	2	1	0	0	0	0	1	3	2	1	2	3	4	3	3	4	4	0
260	1	2	0	0	0	2	0	1	1	2	0	0	0	4	0	0	1	0	2	0	0	0	0	0	2	3	4	4	2	1	2	0	0	0	0	0	0	0	1	1	0	2	4	3	4	4	3	4	3
261	3	4	0	0	0	2	0	1	1	3	2	1	0	4	0	0	2	3	4	4	1	1	2	0	4	4	3	1	4	0	3	3	0	1	0	0	0	2	2	2	0	1	2	3	1	2	4	2	1
262	3	2	1	1	0	0	0	2	1	3			1	2	1	0	1	2	2	3	3	0	0	0	4	3	3	2	4	4	4	2	0	1	0	0	0	0	0	1	1	0	2	3	3	3	4	3	0
263	2	3	0	0	0	0	0	0	0	1	0	0	0	0	0	0	0	1	1	2	3	0	0	0	2	3	3	2	2	0	2	0	0	0	0	0	0	0	2	0	0	0	4	3	3	3	0	3	2
264	4	3	2	0	0	1	0		2				1	1	2	3		1		2	1	2	3	1	2	2	2	2	3	3	3	0	2		2	1	0	2	4	3	1	3	3	3	2	3	1	3	1
265	3	2	1	0	0	2	0	1	0	2		0	0	2	0	1	2	2	2		2	1	1	0	3	3	1	1	3	4	4	3	1	4	2	2	1	2	2	2	1	3	2	1	2	2	2	2	1
266	4	4	0	0	0	1	0	3	0	4	0	0	0	1	0	0	3	1	4	2	0	1	0	0	3	4	4		3	0	2	0	0	0	0	0	0	0	4	4	0	2	4	4	4	4	3	0	0
267	4	4	0	1	0	1	1	1	1	2	1	1	0	2	0	2	1	0	2	3	1	1	3	0	4	4	4	2	3	4	4	2	2	3	0	0	0	1	3	3	0	2	2	3	2	2	2	3	1
268	4	3	0	1	0	1	0	2	1	3	0	0	0	1	0	0	0	2	0	1	1	0	0	0	0	2	4	4	3	4	4	4	0	2	0	0	0	0	0	0	0	0	2	4	3	2	3	3	2
269	2	0	0	0	0	1	0	1	1	1			0	2	0	1	1	1	1			0	0	0	4	3	4	2	3	3	4	1	4	1	0	0	0	1	3	3	0	4	3	4	2	4	3	3	1
270	3	2	0	0	0	0	0	2	2	2			1	2	1	0	1	2	1	1	1	3	3	1	3	3	3	3	3	0	1	1	2	1	0	0	0	0	2	2	0	2	3	3	3	3	3	3	3
271	3	1	0	0	0	0	0	0	0	1	0	2	0	2	0	0	1	0	3	2	1	0	0	0	2	2	3	3	2	2	2	1	1	1	0	0	0	0	2	1	1	2	4	4	3	3	2	2	3
272	2	2	0	0	0	0	0	1	1	2	0	0	0	3	0	0	0	0	0	0	0	0	3	0	3	2	3	3	2	0	3	1	1	0	0	0	0	0	2	2	0	0	3	3	2	4		2	2
273	4	4	0	0	0	0	0	0	0	0	0	0	0	2	0	0	1	1	1	1	1	0	0	1	3	3	3	3	2	1	0	0	2	1	0	0	0	1	3	2	0	0	4	3	2	3		3	3
274	4	4	0	0	0	2	0	3	2	3	0	1	0	1	0	1	3	0	3	2	0	0	1	0	4	2	4	2	3	4	4	2	2	3	0	0	0	2	3	3	0	4	3	3	1	4	3	3	1
275	3	2	3	0	0	1	0	1	1	1	2	2	2	3	1	2	2	0	3	0	0	1	1	2	3	4	2	0	4	4	4	0	1	2	0	0	0	1	2	3	0	1	2	2	1	3	3	3	1
276	4	4	1	0	0	2	0	2	2	3			0	2	0	1	0	1	0	0	0	1	3	0	2	2	4	3	2	4	4	1	0	2	0	0	0	1	3	3	1	2	2	3	2	4	3	2	1
277	3	3	0	0	0	1	0	0	1	1			1	0	0	0	0	1	0	0	0	0	1	0	3	3	3	3	3	0	2	2	0	4	0	0	0	1	1	2	2	1	2	4	2	3	3	3	0
278	3	3	1	0	0	1	0	1	2	1	0	0	0	0	0	1	0	1	0	2	2	0	0	0	3	2	3	1	2	4	4	2	1	3	0	0	0	1	3	3	0	3	1	3	1	3	3	3	2
279	4	2	0	0	0	0	0	0	0	1	2	2	0	0	0	1	0	0	0	0	0	0	2	0	3	3	2	2	4	3	3	1	3	1	0	0	0	2	3	3	1	3	1	3	2	3	3	2	0
280	1	4	0	0	0	0	0	0	0	0	0	0	2	0	0	1	3	3	4	2	1	0	0	0	3	4	3	3	2	3	4	1	0	2	0	0	0	0	0	0	0	2	3	3	3	3	4	3	1
281	2	2	0	0	0	3	0	0	3	0			0	3	0	1	0	1	1	1	0	2	1	0	3	1	3	2	3	2	4	0	1	1	0	0	0	0	2	0	0	4	3	3	3	3	2	3	2
282	2	2	0	0	0	0	0	2	0	3	0	0	0	2	0	1	2	3	3	0	0	2	1	2	3	3	4	2	2	4	4	1	0	2	0	0	0	1	2	1	0	2	2	4	2	3	2	2	1
283	1	1	0	0	0	1	0	0	1	1	0	0	1	1	0	2	0	1	1	0	0	2	2	0	4	2	4	2	3	3	4	0	1	2	0	0	0	0	2	2	0	1	2	3	2	2	3	2	1
284	1	2	0	1	1	1	0	0	0	2			0	1	0	1	0	2	2	1	1	1	0	0	3	3	2	2	3	2	2	0	0	1	0	0	0	0	2	1	0	2	4	3	2	2	4	3	1
285	3	3	0	0	0	1	0	0	1	1	1	0	0	4	0	2	0	0	1	1	2	2	0	0	2	2	3	3	2	4	4	0	0	2	0	0	0	0	3	3	0	1	3	3	3	4	4	4	2
286	2	2	1	0	0	3	0	1	2	2			0	4	1	1	1	0	1	3	3	4	2	2	3	2	3	2	3	3	3	2	1	2	1	1	1	1	3	3	0	3	3	3	2	3	3	3	2
287	3	3	1	0	0	3	0	1	3	3	2	2	2	4	2	3	3	3	3	2	2	3	3	2	1	1	2	2	3	4	4	3	1	1	0	2	0	1	2	2	0	1	2	3	3	3	1	2	0
288	2	2	0	0	0	2	0	1	0	3			0	4	0	1	0	1	0	3	1	2	3	3	3	3	3	1	4	2	2	0	0	2	0	1	0	0	2	2	0	3	3	3	3	3	4	4	2
289	4	4	1	1	0	2	0	2	1	2			2	1	0	0	1	2	1	1	0	1	1	0	4	4	4	3	4	4	4	1	2	2	0	0	0	0	3	2	0	1	3	4	3	3	3	3	2
290	2	2	1	0	0	1	0	0	2	1			0	1	0	0	0	0	1	3	0	0	0	0	2	2	3		1	1	2	2	2	2	0	0	0	0	2	2	0	1	2	3	3	2	2	3	2
291	4	4	3	1	0	2	0	3	2	2	1	1	2	0	4	0	2	2	3	4	2	1	0	0	3	3	0	4	0	4	4	0	0	0	1	1	1	0	3	3	0	0	3	0	4	3	4	3	2
292	2	2	1	0	0	1	0	1	1	0	0	0	2	2	3	1	0	1	3	1	0	2	4	4	3	3	3	4	4	2	3	1	2	2	0	0	0	2	4	4	2	4	3	3	3	3	2	2	0
293	1	1	0	0	0	0	0	0	0	1			0	1	0	0	0	0	1	2	0	2	0	0	4	3	4	4	0	0	2	0	0	0	0	0	0	0	2	1	0	0	4	4	3	3	4	4	3
294	2	1	0	0	0	0	0	2	1	2	0	0		0	0	0	0	0	0	0	0	0	0	0	3	2	0	0	2	0	0	0	0	0	0	0	0	0	2	1	0	0	2	3	2	3	3		1
295	3	3	3	1	0	4	0	3	3	3	3	3	0	1	1	0	0	0	0	0	0	0	0	0	2	2	1	1	4	0	1	4	0	0	0	0	0	0	3	2	1	2	1	0	0	2	1	2	1
296	2	3	0	0	0	3	0	3	2	4			0	4	0	0	2	1	3	2	0	0	0	0	4	4	2	1	3	3	4	3	0	0	0	0	0	0	0	1	0	2	3	2		3		2	1
297	2	1	0	1	0	0		0		0			0	0	0	0		1	1	3	2	2	4	2	2	2	0	0	3	0	1	1	0	1	2	1	1	0	2	1	0	1	1	3	0	4	4	0	1
298	2	3	1	0	0	0		3	0	4			0	1	0	0	0	0	0	2	2	2	3	1	3	4	3	1	2	3	3		0	1	0	2	1	0	1	0	0	1	1	2	2	2	1	3	4
299	4	4	0	0	0	2	0	1	2	2			0	2	0	0	0	2	2	2	2	1	0	0	4	4	3	3	2	3	4	0	0	1	0	0	0	1	3	2	0	3	3	1	3	4	3	3	3
300	2	4	0	0	0	1	0	1	0	0			0	2	0	1	2	2	0	2	1	0	1	0	2	2	4	4	3	0	0	0	2	1	0	0	0	0	2	2	0	1	2	3	3	3	3	2	1
301	4	4	1	0	0	1	0	1	2	0	0	0	0	1	0	0	0	0	0	0	0	0	1	0	1	4	3	3	1	0	4	1	1	1	0	0	1	0	3	3	0	3	3	3	1	3	2	3	3
302	4	4	0	1	0	2	1	0	0	0				3	2	0	1	4	1	4	3	3	2	1	4	4	0	1	2	0	0	4	2	1	0	0	0	1	1	2	0	2	0	0	1	3	1	0	2
303	2	3	0	0	0	0	0	0	0	0	0	0	0	1	0	0	0	1	1	2	1	1	0	0	2	3	3	3	4	3	4	1	2	2	1	0	0	1	2	3	0	0	3	4	3	3	3	4	1
304	3	2	0	0	0	0	0	1	0	2	0	0	0	0	0	0	1	0	2	0	0	0	0	0	3	3	0	0	3	2	4	2	0	2	0	2	2	0	2	1	0	1	3			3	4	4	2
305	2	2	2	1	0	2	0	2	2	1	3	2	2	2	2	1	2	1		3	3	4	4	0	4	4	2	1	3	0	1	1	1	1	4	4	4	1	1	1	3	4	3	1	1	4	4	0	0
306	3	3	1	0	1	1	0	1	1	0	0	0	0	3	1	2	0	3	1	0	0	1	1	0	3	4	4	2	2	4	4	4	1	2	0	0	0	1	3	2	0	4	2	3	1	2	1	2	1
307	2	3	0	2	0	0	1	1	0	2	1	2	0	2	0	0	1	0	1	3	0	0	0	0	0	0	3	2	2	1	2	0	0	1	0	0	0	0	0	0	0	0	2	3	2	2	1	3	2
308	0	0	2	0	0	1	0	3	2	3			1	1	1	2	3	0	3	2	1	3	1	0	3	3	3	2	3	0	1	0	0	0	0	1	1	0	0	0	0	0	1	3	2	4	3	3	1
309	3	3	1	4	0	4	0	1	2	2			0	1	1	0	0	1	1	2	1	0	0		1	1	3	3	3	2	0	3	0	2	0	0	0	1	2	3	0	2	2	3	3	3	2	4	2
310	3	3	1	0	0	2	0	1	1	2			1	3	0	0	1	1	2	0	1	0	1	0	3	3	4	3	2	1	3	1	1	2	0	0	0	2	4	3	0	2	3	4	3	3	2	3	2
311	3	3	0	0	0	1	0	2	1	2	2	2	0	2	0	1	2	1	2	2	1	0	0	0	4	4	3	2	3	4	4	0	0	2	0	0	0	0	2		0	0	3	3	2	3	4	4	2
312	1	1	0	0	0	0	0	1	0	2			0	1	0	0	3	1	3	0	0	0	0	0	1	1	4	2	3	0	1	0	1	1	0	0	0	0	0	0	0	0	2	4	3	4	4	3	1
313	1	1	1	0	0	2	0	3	2	3			0	0	0	0	0	1	0	3		0	0	0	3	2	2	1	3	3	4	2	0	3	0	0	0	0	0	0	0	1	2	1	1	2	2	2	3
314	2	1	0	0	1	0	1	1	0	2			1	3	0	0	2	1	2	1	1	1	2	0	3	3	2	0	2	2	4	0	0	1	0	0	0	1	2	2	0	1	4	2	1	3	3	1	1
315	2	3	0	1	0	0	0	0	0	0	1	0	0	4	0	0	0	0	1	0	0	0	0	1	3	3	3	3	1	0	4	0	0	0	0	1	0	0	0	2	0	1	4	3	3	4	4	4	3
316	3	3	0	0	0	0	0	0	0	0			0	3	0	1	0	1	0	0	0	0	0	0	3	3	3	3	1	2	3	0	0	2	0	0	0	0	2	2	0	0	3	4	3	3	4	4	3
317	3	3	0	0	0	0	0	0	0	0	0	0	2	3	1	0	0	2	2	3	1	1	2	1	4	2	3	1	4	4	4	1	2	1	1	0	0	2	3	3	0	2	3	3	2	3	0	4	0
318	2	3	0	0	0	0	0	0	0	0	0	0	0	4	0	0	0	0	0	0	0	2	2	0	3	2	3	2	2	0	1	0	0	0	0	2	0	0	2	2	0	0	3	4	1	4			2
319	4	3	2	0	0	1	0	1	0	1			0	1	0	2	1	1	1	0	0	3	3	0	3	3	1	1	2	3	3	1	1	1	0	1	1	1	2	2	0	2	1	0	0	3		1	2
320	3	3	0	0	0	2	0	0	2	2	0	0	0	2	0	1	0	1	1	2	1	0	0	0	2	2	3	2	4	4	4	4	1	2	0	0	0	2	4	4	0	4	3	3	3	3	3	2	0
321	2	1	0	0	0	0	0	2	0	3			0	4	1	3	3	2	2	1	4	0	0	0	3	2	3	4	2	0	0	0	0	1	0	0	0	3	3	3	1	0	3	3	4	3	4	4	2
322	2	2	0	0	0	0	0	1	1	1	0	0	0	0	0	0	1	0	2	0	0	0	0	0	1	2	4	3	2	1	3	1	0	2	0	0	0	0	0	0	0	1	3	4	3	3			2
323	4	4	2	0	0	2	0	2	2	2	1	0	2	0	3	0	0	1	0	0	0	0	0	0	3	3	3	3	2	2	3	0	2	2	0	0	0	1	3	3	0	2	3	3	2	2	1	3	1
324	3	3	1	0	0	2	0	2	2	3	0	0	0	2	0	0	0	2	0	0	0	0	0	0	2	3	3	3	2	3	3	0	0	1	0	0	0	0	4	4	0	2	3	3	3	4	3	4	2
325	0	1	1	0	0	3	0	3	2	3			2	4	1	1	3	1	3	1	0	0	2	0	1	2	3	0	2	3	3	0	0	1	0	0	0	0	2	1	0	2	2	3	0	4	4	2	3
326	2	2	0	0	0	1	0	0	0	1	1	0	1	3	2		1	2	2	0	0	0	0	0	3	3	3	3	2	4	4	0		1	0	0	0	0	0	1	0	0	3	3	3	3	4	4	2
327	3	3	1	1	0	1	1	1	0	0	0	1	0	4	0	1	0	0	0	0	0	1	1	0	1	2	3	2	2	1	4	1	0	1	0	0	0	0	2	2	1	2	2	3	3	2	3	3	2
328	2	2	1	0	0	1	0	1	1	0	0	0	0	4	0	0	0	0	0	0	0	0	0	0	1	0	4	4	1	0	2	0	0	0	0	0	0	0	0	1	0	0	3	4	3	3	1	3	2
329	1	1	0	0	0	1	0	0	0	0	0	0	0	2	0	1	0	0	0	2	3	0	0	0	2	2	3	3	2	2	3	1	2	1	0		0	1	2	1	0	0	2	3	3	2	2	3	2
330	1	3	0	0	0	1	0	0	1	1			0	0	0	0	0	2	0	1	1	0	0	0	2	2	4	4	1	2	3	1	1	0	0	0	0	0	1	0	0	1	3	4	4	3	1	3	2
331	3	4	1	0	0	2	0	2	2	2		0	1	4	1	1	0	2	0	2	2	0	4	3	3	3	3	3	2	0	0	1	1	1	0	0	0	1	2	2	1	2	3	3	3	3	3	3	3
332	2	1	0	0	0	1	0	2	1	2	0	1	1	1	0	0	2	1	2	2	1	0	0	0	3	3	3		1	3	4	1	1	1	0	0	0	0	3	3	0	2	4	3	3	4	3	3	2
333	2	2	0	0	0	1	0	1	1	2	0	0	0	4	0	0	0	0	1	1	0	0	0	0	3	3	3	3	2	1	1	0	1	1	0	0	0	0	2	1	0	0	3	3	3	4	4	4	3
334	2	2	2	0	0	1	0	2	1	3			1	1	1	0	2	1	3	1	0	0	1	0	2	3	2	1	2	1	3	0	0	1	0	0	0	0	1	1	0	2	2	2	1	2	3	3	2
335	2	2	0	0	0	0	0	0	0	1	0	0	1	0	1	0	0	0	2	0	0	0	0	0	3	2	4	4	2	1	3	0	0	1	0	0	0	1	3	3	0	1	4	4	4	4	3	3	3
336	3	1	1	0	0	1	0	2	1	2	0	0	0	0	0	0	0	0	0	0	0	0	0	0	1	1	3	2	2	2	2	4	0	3	0	0	0	0	2	2	1	3	2	2	1	2		3	1
337	2	2	0	0	0	1	0	1	1	2	0	0	1	0	0	0	1	1	2	0	0	0	1	0	3	4	4	4	0	1	1	0	0	0	0	2	2	0	2	0	0	0	4	3	4	4	3	4	4
338	2	1	0	0	0	1	0	1	1	2	0	0	1	2	1	1	2	0	2	0	0	0	1	0	3	4	4	4	2	2	3	0	0	1	0	0	0	0	0	0	0	1	4	4	3	4	3	2	2
339	2	2	1	0		2	0	2	2	2	0	1	2	3	2	1	2	1	2	0	0	1	1	0	3	2	4	3	2	0	0	0	0	1	0	0	0	1	1	1		2	2	3	3	3	2	2	2
340	4	4	0	0	0	0	0	0	0	0	0	0	0	2	1	1	0	1	1	2	0	0	0	0	2	3	3	2	3	3	3	1	2	1	0	1	1	2	2	1	0	3	1	2	2	3	3	2	1
341	3	3	1	1	0	2	1	0	3	2	0	0	4	4	4	0	0	0	4	4	4	0	0	0	4	4	2	4	4	4	4	4	0	0	4	4	0	3	4	4	0	4	2	2	4	4	2	4	2
342	4	4	1	0	0	3	0	1	3	3	2	2	2	0	2	0	1	2	2	3	2	0	0	0	4	4	4	3	2	0	4	0	1	1	0	0	0	0	2	1	0	2	4	3	2	4	3	3	2
343	2	1	0	0	0	0	0	0	1	0	0	0	0	3	1	2	1	1	3	4	3	0	0	0	2	4	3	1	3	2	3	0	0	1	0	0	0	0	3	2	0	1	3	2	1	3	2	3	0
344	3	2	1	1	0	2	0	1	2	1	1	1	2	3	1	0	2	1	2	1	1	2	2	0	2	2	1	2	3	4	4	2	1	1	0	0	0	1	2	2	1	2	3	3	2	2	3	2	2
345	1	4	0	0	0	0	0	0	0	0	0	0	0	2	0	0	1	1	2	1	1	2	3	1	3	3	3	2	3	0	2	2	1	2	0	1	0	2	3	3	0	1	2	3	3	2	2	1	1
346	4	1	0	0	0	0	0	1	1	1	1	1	1	2	1	2	2	4	3	1	1	0	1	0	4	3	3	3	3	2	4	3	0	1	0	0	0	1	3	3	0	4	2	3	3	4	3	2	0
347	2	2	0	0	0	0	0	1	1	1	0		1	4	1	0	2	2	1	2	2	0	0	0	3	3	3	3	1	1	3	0	0	0	0	0	0	0	1	0	0	0	3	2	3	4	4		2
348	2	2	0	0	0	1	0	0	0				0	2	0	0	0	1		1	1	0	1	0	3	3	2		1	0	3	0	0	0	0	0	0	0	0	0	0	0	1	3	1	3	4	1	2
349	2	3	0	0	0	1	0	0	2	0			1	2	2	1	0	2	0	0	0	3	3	0	4	2	4	0	4	4	4	4	2	2	0	0	0	0	2	2	1	2	2	3	2	4	4	3	0
350	3	4	1	1	0	1	0	1	1	2	1	1	2	2	0	0	2	0	2	1	0	1	3	2	4	3	2	3	1	1	1	1	0	2	0	0	0	0	0	2	0	4	3	1	3	3	4	1	2
351	2	2	0	0	0	1	0	0	1	0			0	0	0	0	0	0	1	0	0	3	0	0	4	4	2	2	4	0	1	0	2	2	0	1	1	2	4	4	0	0	3	3	3	4	2	3	0
352	2	4	0	0	0	1	0	2	1	4	1		2	2	2	0	2	4	4	1	1	0	2	0	2	3	3	3	1	1	1	0	0	0	0	0	0	1	1	0	0	3	3	3	3	3	3	3	2
353	2	2	0	0	0	1	0	0	1	0	0	0	0	2	0	0	2	3	2	2	2	0	1	0	4	4	4	4	1	1	1	0	1	0	0	0	0	0	2	1	1	1	4	4	4	4	3	3	3
354	2	1	0	0	0	1	0	1	1	2			0	3	1	2	1	2	2	0	2	0	3	3	2	2	3	1	4	4	4	4	1	4	0	2	1	1	3	3	0	4	2	3	2	4	3	0	0
355	1	1	0	0	0	2	0	2	2	3	1	1	1	2	2	0	2	1	2		4	0	0	0	3	3	3	3	2	2	4	1	0	2	1	0	0	0	2	1	0	4	2	2	2	3	1	3	1
356	2	2	0	0	0	0	0	0	0	0	0	0	0	0	0	1	0	0	0	0	1	0	1	1	2	2	3	3	2	0	0	1	1	0	0	0	0	0	3	2	0	0	3	4	3	4	3	3	2
357	2	2	0	0	0	1	0	1	1	1	0	1	0	2	0	0	1	1	1	0	0	0	0	0	2	2	3	3	2	2	4	0	0	2	0	0	0	0	2	2	0	1	2	3	3	3	3	3	2
358	2	0	0	0	0	2	0	1	1	1	1	1	0	1	0	0	1	1	1	3	2	2	0	0	1	2	3	3	1	2	1	2	0	0	0	0	0	1	2	1	0	1	3	3	3	2	2	3	2
359	3	3	0	0	1	2	0	1	1	3	1	1	0	1	1	0	0	0	0	0	1	0	0	0	3	2	4	4	1	3	3	0	0	0	0	0	0	0	2	2		2	3	3	4	4	4	4	2
360	2	3	3	0	0	2	0	4	2	4	1	1	2	2	2	0	2	4	2	1	1	1	2	0	4	3	3	2	2	0	1	1	0	2	0	0	1	1	2	1	0	2	2	3	1	3	3	1	0
361	4	4	1	0	0	2	0	3	2	4			1	3	1	1	0	1	0	1	0	2	2	0	4	3	3	3	1	4	4	1	0	2	0	0	0	2	3	4	0	4	4	3	3	4	3	3	1
362	3	3	0	0	0	2	0	2	1	3	1	0	0	4	0	1	2	1	3	2	2	0	0	1	2	2	3	3	2	3	4	2	1	1	0	0	0	0	2	3	0	1	3	3	3	3	3	3	2
363	3	1	0	0	0	1	0	1	0	2	0	0	0	2	0	1	1	0	2	4	1	1	2	0	2	3	3	0	4	3	3	0	0	2	0	0	0	2	3	2	2	0	2	2	1	2	1	1	1
364	3	3	0	0	0	0	0	0	0	0	0	0	4	4	4	0	2	4	3	1	0	0	1	0	2	1	3	2	4	1	1	0	0	2	0	0	0	1	1	0	0	2	2	4	2	4	4	3	0
365	2	2	0	0	0	0	0	0	0	1	1	1	1	1	1	1	1	1	1	1	1	1	2	0	3	2	4	4	1	4	4	0	1	0	0	0	0	0	1	0	0	0	4	4	4	4	4	4	2
366	2	2	0	0	0	0	0	0	0	0	0	0	0	0	0	0	1	0	1	0	0	2	2	2	4	4	3	2	2	0	0	0	0	1	0	0	0	0	2	2	0	0	2	3	1	4	2	4	2
367	2	3	0	0	0	1	0	1	1	1	0	0	0	1	0	0	1	1	1	1	0	1	3	0	3	3	4	3	1	3	3	0	0	2	0	0	0	0	3	3	0	4	3	4	3	2	2	3	2
368	0	0	0	1	1	1	0	0	1	1			0	1	0	0	0	2	1	1	1	0	2	1	3	3	3	3	2	2	4	1	1	2	0	0	0	0	3	3	1	1	2	3	3	3	2	3	2
369	3	3	0	0	0	0	0	0	0	2	0	0	0	4	0	1	0	1	3	1	0	0	0	0	2	3	3	1	3	4	4	2	0	2	0	0	0	0	2	1	3	3	3	3		3	3	3	0
370	3	3	1	0	0	3	0	3	3	3			0	2	0	1	2	1	2	2	2	0	0	0	2	3	4	2	3	1	4	0	2	1	0	0	0	0	0	2	0	4	2	4	2	2	1	2	0
371	2	2	0	0	0	1	0	3	1	4			0	1	0	1	0	1	0	2	1	0	1	1	2	3	3	3	2	3	4	2	1	1	0	1	0	1	2	3	1	1	2	3	3	3	3	3	2
372	2	2	0	0	0	2	0	2	2	3			1	4	1	1	0	1	0		0	2	2	0	0	2	4	4	2	2	4	2	0	2	0	0	0	0	1	2	0	1	2	4	4	4	2	2	0
373	2	2	2	0	0	2	0	3	3	4			3	4	3	0	4	2	4	2	2	4	1	2	4	3	3	3	2	1	4	2	2	1	0	0	0	0	2	2	0	4	3	3	2	4	4		1
374	2	2	0	0	0	0	0	0	1	0	0	0	0	1	0	0	0	1	0	2	0	0	0	0	4	4	3	3	1	2	2	1	0	0	0	0	0	0	2	2	0	1	3	4	4	3	4	4	2
375	2	3	0	2	0	2	0	3	2	4	0	2	0	0	0	1	2	2	3	0	0	4	0	0	4	4	2	2	2	2	2	0	2	2	1	0	0	1	2	2	0	3	3	3	3	4	3	3	1
376	2	2	0	0	0	1	0	0	0	0			0	1	0	0	0	1	0	0	0	0	0	0	2	3	3	3	1	0	3	0	0	0	0	0	0	0	2	1	0	0	4	4	4	4	4	2	3
377	3	3	2	0	0	3	0	1	3	1			0	0	0	0	0	0	0	0	0	3	3	0	4	4	3	2	3	3	3	2	1	1	0	0	0	0	2	2	0	2	2	3	1	3		3	1
378	3	3	2	0	0	2	0	2	1	3			3	4	3	0	3	1	3	0	0	0	0	0	2	4	3	2	3	2	4	1	0	2	0	0	0	0	2	2	0	2	3	3	2	4	2	2	2
379	4	4	0	0	0	4	0	2	2	4			2	4	2	0	4	4	4	4	0	0	4	0	4	4	4	3	3	0	3	0	0	0	0	0	0	0	4	1	0	4	3	3	3	4	4	3	1
380	0	1	0	0	0	1	0	0	1	1			0	3	0	1	1	2	1	1	1	0	0	0	2	2	3	2	3	2	3	2	1	2	0	0	0	1	1	2	0	2	2	3	3	2	3	3	1
381	2	0	0	2	2	3	2	3	1	4			0	2	0	0	2	1	2	4	4	0	0	0	3	3	3	2	3	1	3	0	1	2	1	0	0	1	2	2	0	0	3	3	3	3	2	3	2
382	2	2	2	0	0	2	0	2	2	3	3	3	0	2	0	2	2	1	3	0	0	0	0	0	3	3	3	3	2	0	0	0	0	1	0	0	0	0	2	1	1	4	3	4	4	3	4	2	2
383	3	2	0	0	0	0	0	0	1	0	0	0	0	1	0	0	1	0	1	0	0	1	0	0	3	3	3	2	3	0	3	1	2	2	0	1	1	1	3	3	2	1	1	3	1	4	3	3	3
384	0	0	0	0	0	1	0		4	4	2	2	0	0	0	0	0	0	0	0	0	0	0	0	1	1	3	0	4	1	4	4	2	1	1	1	0	0	0	0	0	2	2	2	0	2	1	1	0
385	3	3	0	0	0	1	0	0	1		0	0	0	0	0	0	0	0	0			0	2	2	3	3	3	2	1	3	3	2	1	1	0	0	0	0	2	1	1	1	3	4	3	3	3	3	3
386	3	0	0	0	0	0	0	0	0		0	0	0	2	1	0	0	3		1	1	0	0	0	0	3	3	2	3	4	4	0	1		0	0	0	0	4	4	4	4	4	3	1	4	4	4	2
387	3	4	1	0	0	2	0	3	1	4	1	0	0	2	0	0	1	1	1	0	1	1	2	0	1	1	3	3	2	1	4	1	0	2	0	0	0	0	1	2	0	2	4	3	2	3	3	3	2
388	4	3	0	0	0	0	0	0	0	1			0	2	0	0	0	2	1	2	1	0	0	0	2	3	1	1	3	0	0	0	0	0	0	0	0	0	2	2	0	0	3	3	3	3	3	3	2
389	3	3	0	0	0	2	0	1	2	2			1	1	1	1	2	2	3		0	0	0	0	3	3	3	2	2	3	3	1	1	2	0	0	0	0	2	2	0	0	3	3	2	4	3	3	2
390	2	2	2	1	0	2	0	2	2	2		0	2	2	2	0	2	1	3	3	2	1	1	0	3	4	3	2	2	4	4	2	1	1	0	0	0	0	1	1	0	3	3	3	3	3	4	3	1
391	3	3	1	0	0	1	0	1	1	1			2	0	2	1	1	0	2	2	0	0	1	1	3	3	3	3	2	3	3	1	1	2	0	0	0	1	3	3	1	1	3	3	3	3	3	4	2
392	2	1	0	0	0	0	0	0	0	0			0	4	0	0	0	0	0	2	0	0	0	0	4	3	0	0	4	4	4	4	0	2	0	0	0	0	0	0	0	0	2	0	1	2	1	0	0
393	3	3	0	0	0	0	0	0	0	0	0	0	0	1	0	1	1	0	0	2	0	1	1	0	3	3	3	3	1	0	1	0	0	0	0	0	0	0	2	1	0	0	3	3	4	3	3	3	3
394	2	2	0	0	0	2	0	2	1	4			0	3	1	1	0	1	0	2	2	2	1	0	2	2	3	3	3	2	4	1	0	1	0	1	0	1	2	2	0	2	2	4	4	3	4	3	1
395	2	2	0	0	0	1	0	1	1	1	0	0		3	0	2	1	3	2	1	1	0	0	0	3	2	3	2	2	1	1	0	0	2	0	0	0	0	1	1	0	0	3	4	1	3	3	2	1
396	3	3	0	0	0	0	0	0	0	0	0	0	4	3	4	0	4	4	4	0	0	4	4	0	4	4	0	2	2	0	1	0	0	3	1	0	0	1	0	1	0	2	3	0	2	3	4	3	2
397	3	3	1	0	0	2	0	1	2	2			0	4	0	0	0	1	2	1	1	0	0	0	2	2	3	2	3	0	4	2	0	1	0	0	0	0	3	2	0	1	2	3	2	3	3	2	2
398	2	2	0	2	0	1	3	0	1	2	1	2	2	1	1	1	2	2	3		0	0	0	0	3	4	3	3	2	0	4	0	0	1	0	0	0	0	2	1	0	2	4	3	3	3	3	3	2
399	3	3	0	0	0	0	0	1	0	1			0	1	0	0	1	0	1	1	0	0	0	0	3	3	3	4	1	2	3	0	0	1	0	0	0	0	0	1	0	0	3	4	4	4	4	1	2
400	2	2	0	0	0	0		0	0	0			1	1	1	1	1	1	1	1	1	0	0	0	4	3	3	3	2	2	2	1	2	1	0	0	0	0	2	2	1	1	3	3	2	2	3	3	2
401	4	4	0	0	0	1	0	0	1	0	0		0	1	0	0	0	1	0	3	2	2	0	0	3	3	3	3	3	3	3	1	1	2	0	0	0	0	3	2	1	2	2	3	3	3	1	1	1
402	3	2	2	2	0	2	0	3	2	3	0	2	3	3	3	0	0	2	0	4	2	0	0	0	0	3	0	2	3	2	2	3	0	2	4	4	4	0	3	1	0	4	3	0	2	3	3	3	1
403	3	3	0	0	0	1	0	1	1	2			1	1	1	1	1	1	2	1	0	0	1	0	1	2	3	3	2	2	3	0	0	0	0	0	0	1	2	3	1	1	3	3	3	2	3	3	2
404	3	3	0	2	0	0	0	1	0	2	2	2	0	0	0	0	1	0	2	3	1	1	1	1	3	3	2	1	4	0	0	2	1	3	2	4		3	2	2	0	2	2	1	1	2	1	1	0
405	3	3	1	0	0	1	0	1	1	1	0	0	0	1	0	0	1	1	0	1	1	0	0	0	2	3	3	3	2	3	4	1	1	1	0	0	0	2	3	3	2	2	3	4	3	3	4	4	1
406	2	2	0	0	0	1	0	0	0	1		0	0	4	1	0	0		1	0	0	1	1	0	2	2	3	4	2	2	4	0	1	2	0	0	0	0	1	1	0	1	3	4	4	4	4	1	3
407	2	0	0	0	0	1	0	0	0	0	0	0	0	0	0	1	0	0	0	1	0	0	1	0	3	3	4	4	1	0	0	1	1	0	0	0	0	0	3	3	0	1	4	4	4	4	4	4	4
408	2	0	0	0	0	1	0	1	0	2	0	0	0	1	1	0	0	0	0	1	1	0	1	0	2	2	3	3	2	2	1	0	0	1	0	0	0	0	0	0	0	1	3	4	3	4	4	4	1
409	3	3	1	0	0	2	0	3	2	4	1	1	0	1	1	0	2	0	3	1	1	0	1	0	2	2	3	2	3	3	4	1	0	3	0	0	0	1	2	2	0	3	2	3	3	4	4	3	1
410	3	1	0	0	0	1	0	1	1	3	2	1	1	2	0	0	2	1	3	0	0	1	0	0	3	4	2	1	1	0	4	0	0	0	0	0	0	0	0	0	0	0	3	2	2	4	4	4	3
411	2	0	0	0	0	0	0	1	0	0	1	1	0	0	0	0	1	0	0	0	0	0	3	0	4	4	3	3	1	1	0	0	0	0	0	0	0	0	2	1	0	2	4	3	2	4	2	2	3
412	1	2	0	0	0	1	0	0	0	0	0	0	0	0	0	0	0	0	0	0	0	0	0	0	3	3	4	4	1	0	3	0	0	0	0	0	0	0	2	2	0	0	3	4	4	4	4	4	4
413	3	3	1	0	0	2	0	0	1	2	0	0	0	0	1	0	0	0	1	4	1	0	2	0	4	3		1	2	3	3	1	0	1	0	1	0	0	1	1	0	0	2	3	2	3	1	3	2
414	2	1	0	1	1	0	1	0	0	0	0	0	0	0	0	1	0	0	0	0	0	0	0	0	4	2	4	4	1	4	0	1	0	0	0	0	0	0	3	4	0	0	4	4	4	3	1	4	3
415	3	3	1	0	0	2	0	2	3	1	4	3	2	2	0	2	0	2	3	1	0	0	2	0	4	3	2	1	1	3	3	1	2	1	1	0	0	2	4	4	2	3	3	2	1	4	2	3	2
416	3	3	0	0	0	2	0	0	0	1	2	1	1	1	0	0	0	1	0	2	2	1	3	0	3	3	3	3	2	2	3	1	1	1	0	0	0	1	3	3	3	3
417	2	1	0	0	0	0	0	0	0	0	0	0	0	1	0	0	0	0	0	0	0	2	2	0	3	4	4	2	2	4	4	3	1	2	0	1	1	1	3	2	2	0	3	4	3	4	2	3	3
418	2	2	3	0	0	3	0	2	3	1	0	0	3	0	3	0	1	1	1	0	0	4	4	0	2	1	2	1	3	1	3	0	0	2	0	0	0	0	2	3	0	3	2	3	1	3	2	2	1
419	2	1	1	1	1	0	0	0	0	1	2	2	1	1	2	1	0	1	1	0	0	1	2	0	3	3	3	3	2	1	2	0	2	2	2	1	0	1	2	2	0	3	3	3	3	3	2	3	2
420	3	3	2	0		0	0	3	3	2	2	1		1	2	0	1	2	2	0	0	0	0	0	2	3	4	2	2	0		0	0	0	0	0	0	0	2	1	0	4	3	4	1	4	4	4	3
421	2	2	1	0	0	3	1	1	2	1	1	1	2	1	3	0	1	1	1	0	1	0	3	1	2	2	4	3	1	1	4	0	0	1	0	0	0	0	2	3	0	3	3	3	3	4	3	3	3
422	1	2	0	0	0	1	0	0	1	0			2	4	1	1	0	3	0	0	0	0	0	0	4	4	3	3	4	4	4	0	0	2	0	0	0	1	2	2	0	2	4	4	4	4	4	3	1
423	3	3	0	0	1	0	1	2	0	2			0	0	0	0	2	0	1	0	0	2	1	0	3	4	3	2	1	0	1	4	0	2	0	0	0	0	0	0	0	3	2	3	0	3	1	3	0
424	2	2	0	0	0	0	0	0	0	1		0	0	0	0	0	0	0	0	0	0	0	0	0	1	2	4	2	2	3	3	0	0	1	0	0	0	1	2	2	1	1	2	4	3	2	3	4	0
425	2	1	0	1	1	0	1	0	0	1			0	2	0	1	1	0	1	0	0	0	0	1	1	2	4	3	4	1	3	3	3	2	0	0	0	1	3	3	2	1	3	4	3	3	3	2	0
426	2	3	0	0	0	0	0	0	0	2	0	0	0	0	0	1	0	0	1		0	0	0	0	3	3	4	3	2		3	0	0	2	0	0	0	1	3	2	0	0	3	3	2	3	3	3	2
427	0	0	0	0	0	0	0	0	0	0		0	0	3	0	0	0	0	0	2	1	0	0	0	4	4	4	3	2	1	2	0	0	0	0	0	0	0	1	1	0	0	4	3	3	4		4	4
428	1	1	0	0	0	0	0	2	0	2			0	3	0	1	1	2	1	1	1	1	1	0	2	2	2	0	4	4	4	4	1	2	1	0	0	1	1	2	0	1		2	1	2	1	1	0
429	4	3	0	0	0	0	0	0	0	0	0	0	3	4	2	2	3	4	3	2	2	2	3	1	4	4	2	3	3	1	1	1	2	0	4	2	2	2	2	2	0	3	3	1	4	4	3	3	1
430	2	2	0	1	0	0	1	1	0	3			0	3	0	0	0	0	1	3	1	0	0	0	3	3	1	2	4	1	4	4	0	2	0	0	0	0	1	2	0	1	0	1	2	2	1	2	0
431	2	2	0	0	0	1	0	0	0	0			0	2	0	0	0	1	2		1	1	2	0	3	2	4	3	2	2	3	0	1	1	0	0	0	1	3	2	2	3	3	4	2	4	3	3	2
432	3	3	0	0	0	0	0	2	0	4		0	2	0	2	0	3	4	3	3	0	0	0	0	4	4	3	3	2	0	0	0	0	2	2	1	0	0	2	1	0	3	3	3	1	4	4	4	2
433	3	3	0	0	0	0	0	0	0	0	0	0	0	3	0	0	0	1	1	1	1	2	0	0	2	2	3	3	1	0	0	0	0	0	0	0	0	0	0	0	0	0	2	1	3	3			3
434	3	3	0	0	0	1	0	0	1	1	4		0	2	0	0	1	3	3	3	0	0	0	0	1	1	4	3	2	1	2	4	0	2	0	1	1	0	2	2	0	1	1	3	2	2	3	1	1
435	2	2	0	0	0	0	0	0	0	1	0	0	0	4	0	0	0	1	1	0	0	0	0	0	2	3	4	2	1	0	0	0	0	0	0	1	1	0	0	0	2	0	3	4	4	4	3	3	2
436	2	3	0	0	0	1	0	1	1	1	1	0	0	2	0	0	0	1	1	0	0	1	2	0	4	4	3	3	2	2	3	0	1	0	0	0	0	1	2	3	0	2	3	4	4	4	4	2	2
437	1	1	0	0	0	1	0	0	1	0			0	1	1	2	0	1	0	0	0	0	1	0	3	1	3	3	3	2	4	1	0	1	0	0	0	1	2	1	0	1	2	3	2	2	1	4	1
438	3	3	0	2	0	1	1	1	2	3	2	3	1	2	0	0	1	2	1	1	0	1	2	0	2	3	1	1	2	4	4	0	1	0	2	1	1	0	1	1	0	2	4	2	2	3	0	1	2
439	2	2	1	0	0	2	0	1	2	3			2	2	1	2	1	1	3	1	0	0	0	0	1	1	3	3	4	3	4	1	2	1	0	0	0	0	2	3	0	2	3	4	3	2	3	3	1
440	4	4	0	0	0	1	0	3	2	4	2	2	0	0	0	0	0	0	0	3	3	0	0	0	4	4	3	3	3	2	2	0	0	2	0	0	0	0	2		0	2	3	3	3	4	3	3	2
441	2	2	0	0	0	2	0	4	2	4			0	2	0	0	0	1	0	4	2	1	2	0	3	3	3	2	4	4	4	2	0	1	0	0	0	0	2	1	0	4	2	2	2	4	3	4	0
442	3	3	1	0	0	1	0	1	1	1	0	0	0	1	0	0	0	0	0	0		2	2	1	3	3	3	2	1	1	1	0	0	1	0	0	0	1	3	3	0	2	3	3	2		3	4	2
443	2	2	1	1	2	2	0	2	1	2	0	1	1	2	1	0	2	1	2	1	0	1	2	1	3	3	3	1	3	1	1	0	1	2	0	0	0	1	2	2	0	1	3	3	2	3	3		0
444	2	2	0	0	0	1	0	1	0	1	0	0	0	0	0	0	0	0	1	0	0	0	0	0	3	3	3	3	1	0	1	1	0	1	0	0	0	0	1	0	0	0	3	4	3	3	3	3	2
445	2	4	1	1	1	3	1	2	2	3			0	0	1	0	0	1	0	2	2	1	3	0	3	3	3	3	3	2	4	0	1	2	0	0	0	1	2	2	0	4	3	4	2	3	3	3	0
446	2	2	2	0	0	3	0	3	3	3	0	1	2	0	3	2	3	2	3	4	0	0	0	0	4	4	3	3	4	3	3	4	0	4	0	0	0	1	4	4	0	4	1	4	3	3	3	3	1
447	1	1	0	0	0	1	0	0	1	1	0	1	0	2	1	0	1	1	1	1	0	0	1	0	3	3	4	4	2	2	2	0	0	0	0	0	0	0	3	3	0	1	4	4	4	4	4	4	2
448	2	2	0	1	0	0	0	0	0	0			0	1	0	0	3	1	3	0	0	0	0	0	1	2	4	4	3	0	4	0	0	1	0	0	0	1	1	2	0	1	3	3	2	3	3	3	2
449	2	2	1	0	0	2	0	1	1	1	0	1	2	1	2	1	1	2	2	1	0	2	3	2	2	3	2	2	2	3	3	0	1	2	0	1	1	1	2	2	0	3	2	2	2	3	2	2	2
450	3	2	1	0	0	0	0	3	1	4	2	2	0	0	0	0	0	1	0	1	0	0	1	0	4	4	1	0	3	3	4	4	0	1	0	0	0	0	0	1	0	1	0	2	1	2	2	2	1
451	2	2	0	0	0	1	0	0	1	0			1	1	1	0	0	1	0	2	1	1	1	0	3	3	3	3	2	1	1	0	0	1	0	0	0	0	2	1	0	2	3	3	4	2	2	1	2
452	2	0	0	0	0	0	0	0	1	1			0	1	0	0	0	0	1	1	0	0	0	0	4	4	3	2	4	2	4	2	1	3	0	0	0	0	2	1	0	1	2	2	3	2	4	3	0
453	2	2	0	0	0	0	0	0	0	2	2	2	0	0	1	0	0	1	2	0	0	0	1	0	2	2	3	3	2	1	1	1	0	0	0	3	1	0	1	0	1	2	4	3	3	4	2	2	3
454	3	2	0	0	0	0	0	2	0	2	1	2	0	1	0	0	1	2	2	2	0	1	3	3	3	1	3	1	3	1	2	1	3	2	0	0	0	2	4	4	2	1	2	3	1	4	3	2	1
455	4	3	0	0	0	0	0	0	0	0	0	0	1	0	0	0	0	0	2	3	1	1	1	1	3	3	3	2	2	4	3	1	0	2	0	0	0	2	2	3	0	0	2	3	2	2	4	2	1
456	2	2	0	0	0	0	0	0	0	1	0	0	0	0	0	0	0	0	1	0	0	0	0	0	3	4	3	2	1	0	0	0	0	0	0	0	0	0	1	0	0	0	3	3	3	2	4	3	3
457	2	2	1	0	0	1	0	1	2	0	1	1	2	2	1	1	1	1	2	3	2	2	2	0	4	4	3	3	2	1	2	1	0	1	2	0	1	2	2	0	0	3	2	3	3	3	3	3	2
458	3	2	0	1	0	1	0	2	1	3	1	1	0	0	0	1	2	1	2	1	2		3	2	0	4	3	1	2	4	4	4	2	3	1	1	1	1	2	1	1	1	1	3	2	3	3	3	1
459	4	4	2	0	0	2	0	2	2	2			0	2	0	0	0	0	0	3	2	4	4	3	3	2	4	4	2	4	4	2	1	4	0	0	0	0	2	2	0	3	1	1	1	2	2	3	1
460	2	3	0	0	0	4	0	2	0	3			1	2	0	0	1	0	4	2	2	0	0	0	2	3	3	3	2	0	4	1	0	0	0	0	0	0	2	1	0	3	2	3	3	4	2	3	2
461	4	3	0	0	0	0	0	1	0	1	0	0	4	4	2	3	0	3	0	1	1	0	0	0	2	2	3	3	2	1		0	1	3	0	0	0	0	2	1	0	0	4	3	2	2	3	2	0
462	1	1	0	0	0	0	0	0	0	0	0	0	0	1	0	0	0	0	1	0	0	1	1	1	4	4	4	1	2	3	3	2	2	2	0	1	0	0	2	2	0	0	1	3	2	3	2	4	1
463	2	2	1	0	0	2	0	1	1	2			1	0	0	0	1	1	2	0	0	0	1	0	3	4	4	4	2	0	4	1	0	1	0	0	0	1	2	2	0	2	3	4	3	3	2	2	2
464	2	2	0	0	0	0	0	0	0	0			0	0	0	0	0	0	0	1	0	0	0	0	2	3	4	4	0	0	1	0	0	0	0	0	0	0	2	3	0	0	4	4	4	3	4	4	3
465	2	2	0	0	0	1	0	2	1	3	0	1	0	4	0	2	2	2	3	2	0	3	2	0	4	3	3	3	4	3	4	3	1	2	0	0	0	3	3	3	0	4	2	3	3	3	3	3	0
466	2	2	0	0	0	0	0	0	0	1	0	0	0	2	0	0	0	0	0	0	0	1	0	0	2	2	2	2	2	1	2	2	0	2	0	0	0	0	2	2	0	2	3	2	2	2	3	3	2
467	2	2	0	0	0	1	0	0	1	0	0	0	0	0	0	0	0	0	0	0	0	0	0	0	4	4	3	3	2	4	4	2	2	2		0	0	1	3	4	0	0	2	4	3	4	3	3	1
468	2	0	0	0	0	1	0	2	1	1			0	3	1	0	2	2	3	0	0	0	0	0	4	4	3	2	2	2	2	0	0	1	0	0	0	0	2	2	0	1	4	3	2	4			2
469	2	2	0	0	0	3	0	1	2	2			1	4	1	0	1		3	0		0	0	0	0	0	0	0	1	2	4	1	0	0	0	0	0	0	0	1	0	1	3	4	4	3	3	2	2
470	1	0	0	0	0	0	0	0	0	1	0	0	0	0	0	0	0	0	1		0	0	0	0	1	3	4	4	0	0	0	0	0	0	0	0	0	0	0	0	0	0	4	4	4	4	4	4	3
471	2	3	1	0	0	1	0	2	1	3			1	2	1	0	2	2	1	1	0	2	1	0	3	3	3	3	2	1	3	0	0	0	0	0	0	1	1	2	0	1	4	3	3	3	4	2	2
472	3	3	1	0	1	1	1	1	0	2	1	1	0	1	0	0	1	0	2	0	0	0	0	0	1	3	3	2	3	3	3	1	0	1	0	1	0	0	2	1	0	1	1	3	2	2		2	3
473	2	1	0	0	0	0	0	0	1	0	0	0	0	0	0	0	0	0	0	0	0	0	0	0	2	3	4	4	1	0	2	0	0	0	0	0	0	0	2	2	0	0	3	4	4	4	3	4	4
474	2	2	0	0	0	0	0	1	0	1	0	0	2	2	3	1	2	2	3	2	1	1	2	0	2	2	3	1	2	0	2	0	0	1	0	0	0	0	0	0	0	0	3	3		4	3		2
475	3	3	0	0	0	1	0	0		0		0	1	4	0	1	1	4	3		2	0	0	0	1	2	3		3	4	4	0	0	2	0	0	0	0	2	2	0	2	3	3	2	2	3		2
476	4		0	0	0	0	0	0	0	3	2	2	0	1	0	1	0	2	0	1	0	3	4	0	3	3	2	2	3	1	3	1	0	4	0	0	1	0	2	2	0	3		3	2	4	3	2	1
477	2	2	3	0	0	3	0	4	3	4			1	0	1	0	1	0	1	2	3	0	0	0	3	3	4	3	2	3	3	0	0	3	0	0	0	0	1	2	0	3	4	4	2	4	3	3	2
478	0	0	0	0	0	0	0	0	1	0	0		0	0	0	2		0	1	1	1	0	0	0	3	2	3	3	2	4	2		0	1	0	0	0	1	2	2	2	3	3	3	3	4	3	3	1
479	2	2	0	0	0	0	0		0	2	0	0	0	4	0	1	0	0	1	2	1	0	0	0	1	4	1	0	2	3	3	3	2	1	0	0	0	0	0	0	0	2	1			2	1		1
480	2	3	0	0		0	0	0	0	1	0	0	0	1	0	0	0	0	0	0	2	0	1	0	3	3	4	3	1	3	3	0	1	2	0	0	0	0	1	1	0	0	2	4	3	3	4	1	2
481	0	0	0	0	0	0	0	0	0	0	1	1	0	0	0	0	2	2	2	0	0	2	2	0	1	4	3	2	3	4	4	3	0	1	0	0	0	0	0	0	0	3	2	3	2	2	4	3	1
482	2	3	0	0	0	0	0	1	1	2			0	2	1	1	1	1	2	1	1	0	0	0	4	4	3	3	2	3	4	1	1	0	0	0	0	0	1	2	0	1	4	4	4	4	3	3	2
483	3	4	0	0	0	0	0	0	1	1	0	0	0	4	1	1	0	0	1	4	0	0	0	0	3	2	4	3	2	3	4	0	0	2	0	0	0	0	2	2	0	0	3	3	3	3	3	3	2
484	3	1	0	0	0	1	0	1	1	1			0	2	1	1	1	3	1	1	0	0	0	0	3	3	3	2	3	2	4	1	0	2	0	0	0	0	2	3	0	2	2	3	2	3		2	1
485	2	1	0	0	0	2	0	0	2	1	0	0	2	4	2	0	0	1	1	1	1	0	0	0	3	2	4	3	2	3	4	2	1	0	0	2	1	2	2	2	0	4		3	2	3	2	2	0
486	2	2	0	0	0	1	0	1	1	1		0	0	1	0	1	2	2	3	3	4	0	0	0	2	3	2	2	3	1	3	3	0	0	0	0	0	0	1	1	0	2	2	3	2	3	2	3	2
487	0	1	2	0	0	3	0	0	1	0			0	3	1	0	0	2	2		0	0	0	0	4	3	4	4	2	0	4	0	0	1	0	0	0	0	3	3	1	0		4	4	4	3	3	0
488	3	3	0	0	0	2		0	2	2			1	0	0	0	1	2	3			2		0	4	3	3	2	3	2	4	3	0	1	0	0	1	0	1	3	0	3	3	2	1	4	3	4	2
489	3	2	1	0	0	1	0	1	1	2		0	3	2	3	3	1	4	1	1	0	0	1	0	4	3	3	1	3	4	4	0	0	2	0	0	0	2	4	4	0	2	3	3	1	3	3	4	1
490	4	4	3	1	0	2	0	3	2	4			2	2	2	1	2	1	2	4	1	1	0	0	4	3	4	3	1	1	3	2	0	2	0	0	0	3	1	3	0	3	3	3	3	4	4	4	3
491	2	2	0	0	0	0	0	1	0	1	0	0	0	0	0	0	1	0	1	0	0	0	0	0	0	0	0	0	0	0	0	0	0	0	0	0	0	0	2	3	0	1	4	4	4	3	4	4	3
492	1	2	1	0	0	1	0	0	1	1			2	3	1	3	0	2	2	0	0	1	4	3	4	4	3	2	4	3	3	1	3	2	0	0	0	4	4	4	3	4	2	3	2	2	2	3	0
493	0	1	0	0	0	1	0	1	0	1			0	0	0	1	1	0	1	0	0	0	2	0	1	2	4	4	3	3		1	2	2	0	0	0	1	4	3	0	0	3	4	3	3	3	3	1
494	1	3	1	0	0	2	0	2	1	2			0	0	0	0	1	1	1	1	1	0	2	0	3	1	3	3	2	0	1	0	0	3	0	0	0	1	2	2	0	2	3	3	3	3	3	3	2
495	2	3	0	0	0	1	0	1	0	0			0	3	0	0	1	1	4	2	0	0	0	0	1	2	1	3	4	0	0	0	0	0	0	0	0	2	2	2	0	1	2	2	3	2	2	1	0
496	1	1	0	0	0	0	0	0	0	0	0	0	0	0	0	0	0	1	0	1	0	0	1	1	1	2	3	3	1	0	0	0	0	1	0	0	0	0	2	1	0	1	3	3	4	3	3	3	3
497	3	3	0	0	0	0	0	0	0	1			0	0	0	0	0	0	0			0	0	0	4	4	3	3	2	0	0	0	0	0	0	0	0	0	3	1	0	0	4	3	3	4	2	2	2
498	4	4	0	0	0	1	0	0	0	0	0	0	0	1	0	0	0	1	0	3	2	0	0	0	1	2	3	3	4	1	1	4	1	4	0	0	0	0	3	3	0	0	0	3	3	2	2	4	0
499	2	2	1	0	0	3	0	2	2	2	0	0	1	2	2	1	2	3	2	4	3	2	1	0	3	3	4	3	1	4	4	2	0	2	0	0	0	2	3	2	0	3	4	4	4	4	4	4	2
500	0	1	1	1	0	1	0	1	1	1	2	1	0	1	1	0	1	1	1			0	0	0	3	3			1	2	2	2	0	0	2	2	1	0	2	2	0	3	2	0	0	2	2	1	2
501	2	2		1	0	1	0	2	0	3			0	4	0	1	1	3	4	2	0	0	0	0	2	2	3	4	2	1	3	0	0	0	0	0	0	0	1	2		1	4	4	3	4	4	4	2
502	2	2	1	1	0	2	0	1	2	1			1	2	2	1	1	2	1	2	0	0	0	0	3	3	4	3	1	2		0	1	1	0	0	0	1	2	3	0	3	4	4	3	3	3	3	1
503	2	1	0	0	0	0	0	1	0	2		0	0	1	0	0	0	0	2		0	0	1	0	1	1	4	3	1	0	0	0	0	1	0	0	0	0	1	2	0	0	4	3	3	3	3	3	1
504	4	4		0	0	1	0	1	2	1	0	1	0	0	0	1	0	0	1	4	4	1	1	0	3	3	4	3	3	4	4	1	2	0	0	0	0	0	3		0	3	3	4	2	3	0	3	0
505	3	1	0	0	0	2	0	3	0	4	0	0	2	2	2	2	2	3	2	0	0	0	0	0	2	2	3	3	2	3	4	0	0	0	0	0	0	0	0	1	0	0	2	1	3	3	3	3	0
506	1	2	1	0	0	0	0	1	0	2			1	0	1	2	1	3	1	0	0	0	0	0	2	2	3	3	2	0	4	2	0	1	0	0	0	1	2	1	0	0	2	3	3	3	3	2	2
507	4	4	1	0	1	0	0	1	0	1	2	1	0	1	1	0	0	2	2	0	0	1	0	0	3	3	2	1	2	3	4	3	0	3	0	0	0	1	2	3	0	3	0	2	2	4	1		2
508	2	3	2	0	0	2	0	2	2	2	2	1	2	3	1	0	2	1	2	3	0	0	0	0	2	3	2	2	1	1	2	1	0	0	1	0	0	0	2	1	0	3	3	0	2	3	3	1	2
509	3	1	0	0	0	0	0	0	0	0			1	4	1	0	1	1	2		0	0	0	0	1	3	3	3	1	0	0	1	0	0	0	3	3	0	1	0	0	1	3	3	3	3	4	2	3
510	3	3	1	0	0	1	0	0	0	3			0	0	1	0	0	1	0	3	3	0	0	1	3	3	3	3	2	1	4	1	1	2	0	0	0	1	2	2	0	0	3	3	1	3	3	2	2
511	2	0	0	0	0	0	0	1	0	1	1	1	0	0	0	0	0	0	0	0	0	0	0	0	4	4	3	3	2	2	2	1	0	3	0	0	0	0	2	1	0	0	3	3	3	4	4	4	2
512	4	4	0	0	0	0	0	0	1	0	0	2	0	1	0	0	0	2	0			1	4	1	3	3	4	2	4	2	4	2	2	4	0	0	0	0	4	4	0	2	2	3	2	1	0	4	0
513	2	2	0	0	0	0	0	0	0	1		0	0	1	0	1	0	3	1	0	0	1	2	0	3	2	3	3	2	3	3	0	1	1	0	0	0	0	2	1	3	1	3	3	3	3	3	4	1
514	2	2	0	0	0	1	0	0	1	1	0	0	0	1	0	0	0	0	1	1	0	0	0	0	3	3	3	3	2	2	2	0	1	0	0	2	2	0	2	0	0	1	3	3	3	4	2	3	3
515	1	1	2	0	0	2	0	1	2	1	0	0	0	0	0	0	0	1	0	0	0	0	2	0	2	1	3	3	2	4	4	1	0	2	0	0	0	0	2	2	0	2	3	3	2	4	1	2	0
516	2	2	2	0	0	1	0	2		3			0	1	1	0	1	0		1	1	0	0	0	2	2	0	4	2	3	3	1	1	0	0	0	0	0	2	2	0	2	2	0	3	4	3	2	0
517	0	0	0	1	0	1	0	0	0	0	0	0	0	0	1	0	0	0	0	0	0	2	2	1	3	2	4	3	2	0	1	1	0	0	0	0	0	0	1	2	0	1	3	4	4	4	4	1	2
518	1	1	1	0	0	1	0	1	1	2			0	0	0	0	1	0	1	2	0	0	0	0	3	3	3	4	1	1	3	0	0	1	0	0	0	0	2	3	0	2	3	4	4	4	4	4	2
519	4	3	0	0	0	0	0	1	1	0	0	0	0	1	0	2	0	1	0	4	0	0	0	0	4	4	3	3	2	0	1	0	0	3	0	0	0	1	2	2	0	1	4	3	3	4	4	3	1
520	2	2	0	0	0	0	0	1	0	1			0	4	0	1	0	1	2	0	0	0	2	0	3	2	3	3	4	4	4	4	1	0	0	0	0	1	4	4	1	3	1	3	3	3	4	3	1
521	3	2	0	0	0	0	0	0	0	1	0	1	0	2	0	1	0	2	1	0	0	0	0	0	2	3	4	3	3	0	1	1	2	3	0	0	0	0	3		0	2	3	4	3	3	3	3	1
522	3	3	1	0	0	2	0	1	1	2			1	2	1	0	2	2	3	1	1	0	1	0	2	1	3	3	2	1	3	0	0	1	0	0	0	0	1	1	1	0	3	4	3	3	2	3	3
523	0	0	0	0	0	0	0	1	1	1			0	0	0	1	1	0	1	0	0		0	0	1	2	4	3	2	1	3	0	0	0	0	0	0	0	0	0	0	0	3	4	3	3	3	3	2
524	4	4	1	0	0	2	0	2	1	1	0	0	1	0	1	0	0	0	1	0	0	0		2	4	4	3	1	2	3	2	0	1	3	0	0	0	1	1	1	0	0	4	3	1	3	3	3	1
525	2	3	0	0	0	1	0	0	0	0	0	0	0	0	0	0	0	0	0	0	0	0	0	0	4	4	4	4	1	2	2	0	0	0	0	0	0	0	1	1	0	0	4	4	4	4	2	2	3
526	2	0	0	0	0	0	0	0	0	0			0	0	0	0	0	0	0	4	1	0	0	0	3	3	3	3	2	2	4	0	0	0	0	0	0	0	2	2	0	2	4	3	3	4	4	3	2
527	4	4	2	1	0	2	0	1	1	2			1	2	1	0	1	1	2	1	0	0	0	0	3	3	3	2	2	1	3	1	1	2	1	0	0	1	3	3	1	3	2	3	2	3	1	3	1
528	3	0	1	0	0	3	0	1	3	1	2	1	2	3	1	1	1	2	1	4	2	1	1	0	2	2	3	2	2	2	4	2	1	1	0	0	0	0	2	2	0	3	3	3	2	3	3	3	1
529	2	2	0	0	0	1	0	1	1	2			0	0	0	2	1	0	2	2	2	0	0	0	2	2	3	3	2	1		1	0	2	0	0	0	0	1	1	0	0	3	3	3	3	0	2	2
530	3	2	0	0	0	1	0	0	1	2	1	1	1	0	1	2	1	1	2	4	1	1		0	2	3	3	2	3	3	4	3	2	2	0	0	0	1	3	3	0	1	3	4	3	3	2	3	2
531	2	2	0	0	0	0	0	0	0	1	0	0	0	0	0	0	1	1	1	1	0	0	1	0	1	1	3	3	1	1	3	0	1	2	0	0	0	0	1	1	0	0	3	3	3	3	4	3	3
532	3	2	0	0	0	0	0	0	0	0	1	1	0	1	0	1	0	0	1	0	0	0	0	0	2	2	2	1	3	3	3	0	0	2	0	0	0	2	3		0	1		2	1	2	2		1
533	2	2	0	0	0	1	0	2	1	2	0	0	1	1	1	2	3	1	3	0	0	1	3	0	4	4	2	2	3	2	2	1	1	2	1	1	1	0	3	3	0	1	3	2	2	4	3	3	2
534	2	2	1	0	0	2	0	1	2	1			1	0	1	0	0	1	1	0	0	0	0	0	2	1	3	3	2	0	4	0	0	0	0	0	0	0	1	2	0	0	3	3	3	3	3	3	3
535	3	2	0	1	0	2	0	1	1	1			0	2	0	1	0	0	1	0	0	1	1	0	2	2	3	3	4	2	2	1	1	2	0	0	0	1	4	3	2	2	2	3	3	2	3	3	0
[truncated: 77 more columns]
